# Supplementary material for: Circulating miR-103a-3p contributes to angiotensin II-induced renal inflammation and fibrosis via a SNRK/NF-κB/p65 regulatory axis
Source: Nat Commun. 2019 May 13;10:2145. doi: 10.1038/s41467-019-10116-0 (PMC6513984; doi:10.1038/s41467-019-10116-0)
Supplement: Supplementary file 3 — Source Data [file 41467_2019_10116_MOESM3_ESM.xlsx]

## Sheet: F1
	F1a				F1b	Circulating miR-103a-3p									F1c	Urinary miR-103/24h volume											F1d							F1e
	ACR (mg/g)				Ct Value(miR-103a-3p)	Ct(ce-mir-39)	Ct Value (U6)	Ct Value(miR-103a-3p)	Ct(ce-mir-39)	Ct Value (U6)	Normalized				Ct Value(miR-103a-3p)		Ct Value (U6)		Ct(ce-mir-39)		24h volume (ML)		Normalized	Normalized				ACR (mg/g)	Urinary miR-103/24h volume						ACR (mg/g)	Circulating miR-103a-3p
	Healthy	HN			Healthy	Healthy	Healthy	HN	HN	HN	Healthy	HN			Healthy	HN	Healthy	HN	Healthy	HN	Healthy	HN	Healthy	HN		Healthy	1	19.64	1.26				Healthy	1	19.64	1.57
1	19.64	333.33		1	23.7	19.8	18.5	19.7	18.2	18.4	1.57	7.3		1	23.7	21.6	20	19.7	18.6	18.4	2314	2085	1.26	5		Healthy	2	38.78	1.05				Healthy	2	38.78	1.55
2	38.78	382.35		2	24	20.2	18.4	21.9	19.1	18.7	1.55	3.66		2	22.4	23.1	18.5	20	18.4	18.6	2407	1860	1.05	2.45		Healthy	3	48.6	1				Healthy	3	48.6	1.12
3	48.6	240		3	23.8	20.1	17.9	23.1	19.7	18.7	1.12	2.41		3	22.7	23.5	18.2	19.8	18.8	18.4	1744	2038	1	1.41		Healthy	4	22.03	1.06				Healthy	4	22.03	0.7
4	22.03	507.81		4	26.1	21.5	18.1	22.4	19.5	18.6	0.7	3.12		4	23.3	22.2	18.8	19.3	18	18.1	1591	2240	1.06	2.33		Healthy	5	19.67	0.62				Healthy	5	19.67	0.73
5	19.67	722.03		5	26.7	21.9	18.4	22.8	20.4	18.4	0.73	3.92		5	24.1	21.5	18.5	19.2	18.3	17.6	1250	3128	0.62	2.41		Healthy	6	25	0.86				Healthy	6	25	0.66
6	25	263.89		6	27.9	22.7	18.6	21.9	19.8	18.6	0.66	5.67		6	23	22.7	19	19.3	17.7	17.7	2723	2998	0.86	1.22		Healthy	7	14.49	0.75				Healthy	7	14.49	0.66
7	14.49	354.41		7	26.2	21.2	18.4	19.9	18.7	18.4	0.66	9.34		7	23	23.4	18.9	19.6	18.4	18	2963	3221	0.75	0.86		Healthy	8	20.69	1.65				Healthy	8	20.69	1.14
8	20.69	327.78		8	24.1	19.9	18.4	22.5	19.9	18.6	1.14	3.88		8	22	23.1	18.5	19.8	18.6	18.3	2021	2294	1.65	1.65		Healthy	9	23.21	1.35				Healthy	9	23.21	0.99
9	23.21	491.53		9	24.9	20.4	18.5	21.5	19.2	18.4	0.99	4.23		9	22	21.1	18.8	19.1	17.9	18.3	3005	2193	1.35	4.23		Healthy	10	26.87	1.05				Healthy	10	26.87	0.93
10	26.87	492.54		10	24.2	20.1	18	22	19.1	18.4	0.93	2.69		10	23.3	21.7	18.7	18.8	18.1	17.9	1544	2420	1.05	2.05		Healthy	11	23.73	1.06				Healthy	11	23.73	2.21
11	23.73	293.1		11	21.8	19	17.9	19.2	17.6	18.6	2.21	7.41		11	23	20.3	18.7	19	18.2	18	1762	2474	1.06	6.34		Healthy	12	25	0.98				Healthy	12	25	0.89
12	25	339.29		12	25.7	21.3	18.3	19.3	17.6	18.3	0.89	5.87		12	22.6	21.9	18.3	20.1	18.2	18.3	2008	2060	0.98	5.32		Healthy	13	13.43	0.42				Healthy	13	13.43	1.24
13	13.43	740.98		13	23.6	19.8	18.2	18.4	17.1	18	1.24	6.22		13	24	20.8	19.5	19.3	18.3	17.9	3995	3010	0.42	4.67		Healthy	14	20	0.51				Healthy	14	20	1.44
14	20	636.21		14	23.4	20	17.9	17.2	16.5	17.9	1.44	8.88		14	23.3	20.2	18.7	18.9	18.3	18.3	3250	2115	0.51	7.65		Healthy	15	19.61	0.87				Healthy	15	19.61	1.54
15	19.61	1003.57		15	23.2	20.1	17.8	18.2	17.5	17.7	1.54	7.56		15	23.5	20.2	19.1	19	18.6	17.9	2007	2842	0.87	5.67		Healthy	16	20.59	0.76				Healthy	16	20.59	0.43
16	20.59	501.41		16	26.7	21.5	18	19.6	17.5	18	0.43	3.32		16	24.8	21.2	19	18.3	18.4	18	939	2260	0.76	2.34		Healthy	17	18.31	0.86				Healthy	17	18.31	0.74
17	18.31	300		17	24.6	20.7	17.6	20.2	18.4	18.4	0.74	5.63		17	24.1	21.4	18.9	19.5	18.5	18.3	1246	2079	0.86	4.69		Healthy	18	33.93	0.56				Healthy	18	33.93	0.93
18	33.93	523.53		18	23.1	19.1	18	18.5	17.3	18.4	0.93	9.32		18	25.5	19.6	19.9	19.1	18.5	17.7	1403	3179	0.56	8.64		HN	1	333.33	5				HN	1	333.33	7.3
19		1164.29		19				18.4	17.3	18.4		9.54		19		19.2		19.2		17.6		3506		11.2		HN	2	382.35	2.45				HN	2	382.35	3.66
20		513.24		20				8.2	12.4	11.8		3.68		20		21.4		19		17.8		3146		2.34		HN	3	240	1.41				HN	3	240	2.41
21		608		21				20.4	18.7	18.4		6.53		21		20.3		19		11.7		2114		7.53		HN	4	507.81	2.33				HN	4	507.81	3.12
22		1164.44		22				18.9	17.7	18.5		9.29		22		20.6		19.1		18.6		1695		8.14		HN	5	722.03	2.41				HN	5	722.03	3.92
23		594.03		23				21.5	19.2	18.4		4.31		23		22.1		19		18.8		1444		3.11		HN	6	263.89	1.22				HN	6	263.89	5.67
24		671.7		24				20.4	18.7	18.3		5.57		24		21.3		19		18.4		1892		4.18		HN	7	354.41	0.86				HN	7	354.41	9.34
25		814.12		25				18.9	17.9	18		7.78		25		20.8		19.2		18.6		1807		6.88		HN	8	327.78	1.65				HN	8	327.78	3.88
26		1234.78		26				18.2	17.5	18		9.88		26		19.6		18.7		18.4		2042		10.2		HN	9	491.53	4.23				HN	9	491.53	4.23
27		1154.41		27				18	17.7	17.9		11.92		27		19.9		18.9		18.6		1760		10.5		HN	10	492.54	2.05				HN	10	492.54	2.69
28		1176.79		28				17.2	16.5	18.2		10.2		28		20.2		19.1		18.4		1879		9.22		HN	11	293.1	6.34				HN	11	293.1	7.41
29		1128.36		29				17.6	16.5	17.9		6.91		29		20.3		19		18.4		1892		8.44		HN	12	339.29	5.32				HN	12	339.29	5.87
30		574.63		30				23.2	20.3	18.7		3.43		30		21.5		18.9		18.3		2018		3.14		HN	13	740.98	4.67				HN	13	740.98	6.22
31		654		31				20.1	18.3	18.6		6.34		31		21.5		19.7		18		2914		3.68		HN	14	636.21	7.65				HN	14	636.21	8.88
Average	24.0878	642.147		Average	24.65	20.5167	18.1611	19.6548	18.1226	18.1161	1.08167	6.31645		Average	23.35	642.147	18.8889	642.147	18.3222	642.147	2120.67	642.147	0.926111	642.147		HN	15	1003.57	5.67				HN	15	1003.57	7.56
P-VALUE		5.15972e-12		P-VALUE								1.48541e-12		P-VALUE										5.15972e-12		HN	16	501.41	2.34				HN	16	501.41	3.32
																										HN	17	300	4.69				HN	17	300	5.63
																										HN	18	523.53	8.64				HN	18	523.53	9.32
																										HN	19	1164.29	11.2				HN	19	1164.29	9.54
																										HN	20	513.24	2.34				HN	20	513.24	3.68
																										HN	21	608	7.53				HN	21	608	6.53
																										HN	22	1164.44	8.14				HN	22	1164.44	9.29
																										HN	23	594.03	3.11				HN	23	594.03	4.31
																										HN	24	671.7	4.18				HN	24	671.7	5.57
																										HN	25	814.12	6.88				HN	25	814.12	7.78
	F1f						F1g																			HN	26	1234.78	10.2				HN	26	1234.78	9.88
	Proteinuria (mg)						ACR (mg/g)																			HN	27	1154.41	10.5				HN	27	1154.41	11.92
	veh	0.2mg ang2	1mg ang2				veh	0.2mg ang2	1mg ang2																	HN	28	1176.79	9.22				HN	28	1176.79	10.2
1	9	86	150			1	8	45	65																	HN	29	1128.36	8.44				HN	29	1128.36	6.91
2	22	123	265			2	13	45	79																	HN	30	574.63	3.14				HN	30	574.63	3.43
3	17.5	159	235			3	19	46	86																	HN	31	654	3.68				HN	31	654	6.34
4	11	86	185			4	23	59	95
5	52	75	175			5	24	59	98																	R value		0.863542					R value		0.842856
6	25	135	186			6	27	61	120
7	23	145	123			7	28	68	125
8	57	79	164			8	35	69	132
Average	27.0625	111	185.375			Average	22.125	56.5	100
P-value(/veh)		6.64948e-05	6.8297e-06			P-value(/veh)		3.93689e-06	1.25416e-05
P-value(/0.2 mg)			0.00257778			P-value(/0.2 mg)			0.000885922
	F1h
	SBP (mmHg)
	veh	0.2mg ang2	1mg ang2
1	110	132	141
2	125	115	173
3	101	124	151
4	135	106	160
5	124	131	179
6	118	105	185
7	142	142	152
8	125	131	186
Average	122.5	123.25	165.875
P-value(/veh)		0.911107	0.911107
P-value(/0.2 mg)			8.93611e-05
																			F1k
	F1i	urinary mir/24h volum																		ACR (mg/g)	Circulating miR-103a-3p
	Ct Value(miR-103a-3p)			Ct Value (U6)			Ct(ce-mir-39)			24h volume (ML)			Normalized					veh	1	8	1.17
	veh	0.2mg ang2	1mg ang2	veh	0.2mg ang2	1mg ang2	veh	0.2mg ang2	1mg ang2	veh	0.2mg ang2	1mg ang2	veh	0.2mg ang2	1mg ang2			veh	2	13	0.32
1	24	23.9	23.5	20	20.1	21.2	19.7	19.1	19	3.2	0.9	3.6	1.6	0.7	2.9			veh	3	19	0.21
2	24.6	23.3	22.8	20.5	21.3	19.7	19.5	19	20	0.9	4.5	6.7	0.55	3.76	2.78			veh	4	23	1.96
3	25.6	24.9	23.1	21.6	20	19.4	19.8	19.6	19.6	4.6	2.1	2.4	2.09	1.08	1.3			veh	5	24	1.43
4	24.9	25.2	24.1	20.7	22.3	20.4	19	19.5	19.5	0.7	5	3.2	0.59	2.89	1.9			veh	6	27	1.08
5	28	23.9	22.6	22.2	20	20.8	18.9	19.8	19.1	1	2.5	6.1	0.89	1.16	4.64			veh	7	28	1.03
6	27.5	23.7	22.1	23.5	20.5	18.9	19.1	19.6	19	0.7	5.7	2.2	0.5	3.07	1.79			veh	8	35	1.56
7	24.5	22.9	23.1	21.6	20	20.5	19.3	19.5	19.5	2	4.1	4.9	1.26	2.4	2.85			0.2mg ang2	1	45	1.29
8	26.7	23.6	22.3	20.4	20.1	19.7	19.9	19.4	19.6	4.3	2.3	7.8	1.87	1.4	4.1			0.2mg ang2	2	45	3.37
Average	25.725	23.925	22.95	21.3125	20.5375	20.075	19.4	19.4375	19.4125	2.175	3.3875	4.6125	1.16875	2.0575	2.7825			0.2mg ang2	3	46	0.93
P-value(/veh)														0.0761116	0.0761116			0.2mg ang2	4	59	2.84
P-value(/0.2 mg)															0.221001			0.2mg ang2	5	59	2.534
																		0.2mg ang2	6	61	1.94
																		0.2mg ang2	7	68	3.02
																		0.2mg ang2	8	69	2.46
																		1mg ang2	1	65	3.69
																		1mg ang2	2	79	2.74
																		1mg ang2	3	86	2.4
																		1mg ang2	4	95	3.02
	F1j	circulating miR-103																1mg ang2	5	98	2.92
	Ct Value(miR-103a-3p)			Ct Value (U6)			Ct(ce-mir-39)			Normalized								1mg ang2	6	120	3.07
	veh	0.2mg ang2	1mg ang2	veh	0.2mg ang2	1mg ang2	veh	0.2mg ang2	1mg ang2	veh	0.2mg ang2	1mg ang2						1mg ang2	7	125	4.14
1	26	24.7	26.4	20.5	19	18.1	18.9	19.2	19.3	1.17	1.29	3.69						1mg ang2	8	132	5.77
2	27.6	27.4	24.9	22.2	18.6	18.5	19.1	19	19.2	0.32	3.37	2.74
3	26	23.4	24.1	20.6	18.4	18.3	19.6	19.2	19.1	0.21	0.93	2.4						R value		0.835477
4	27.4	25.8	23.7	22.1	18.8	18	19.8	19.6	19.6	1.96	2.84	3.02
5	25.1	24.3	27.6	20.4	18.7	17.8	19.5	19.5	19.8	1.43	2.534	2.92
6	25.5	25.4	24.8	20	18.9	18.3	19.9	19.6	19.5	1.08	1.94	3.07
7	27.3	25.4	25.5	20.3	18.7	18	19.2	19.5	19.6	1.03	3.02	4.14
8	25.6	26.5	25.6	21	20.6	18.3	19.6	19.6	19.3	1.56	2.46	5.77
Average	26.3125	25.3625	25.325	20.8875	18.9625	18.1625	19.45	19.4	19.425	1.095	2.298	3.46875
P-value(/veh)											0.00745959	0.00745959
P-value(/0.2 mg)												0.0703201

## Sheet: F2
	F2a	circulating miR-103																	F2b	Kidney mir-103
	Veh+AAV-Cont			Veh+AAV-103			AngII+AAV-Cont			AngII+AAV-103			Normalized						Veh+AAV-Cont			Veh+AAV-103			AngII+AAV-Cont			AngII+AAV-103			Normalized
	Ct Value(miR-103a-3p)	Ct Value (U6)	Ct(ce-mir-39)	Ct Value(miR-103a-3p)	Ct Value (U6)	Ct(ce-mir-39)	Ct Value(miR-103a-3p)	Ct Value (U6)	Ct(ce-mir-39)	Ct Value(miR-103a-3p)	Ct Value (U6)	Ct(ce-mir-39)	Veh+AAV-Cont	Veh+AAV-103	AngII+AAV-Cont	AngII+AAV-103			Ct Value(miR-103a-3p)	Ct Value (U6)	Ct(ce-mir-39)	Ct Value(miR-103a-3p)	Ct Value (U6)	Ct(ce-mir-39)	Ct Value(miR-103a-3p)	Ct Value (U6)	Ct(ce-mir-39)	Ct Value(miR-103a-3p)	Ct Value (U6)	Ct(ce-mir-39)	Veh+AAV-Cont	Veh+AAV-103	AngII+AAV-Cont	AngII+AAV-103
1	24.4	21.2	18.5	20.8	19.9	18	22	21.4	18.2	19.4	20.1	18.1	0.65	2.2	3	7.1		1	24.4	20.4	18.1	22.5	20.9	18.3	21.8	19.2	18.7	21.9	21.2	18.5	0.58	3.67	2.4	7.13
2	22	19.1	18.4	21.7	19.9	18.3	21.2	20.2	18.3	20.1	19.9	18.3	0.74	1.5	2.4	4.25		2	24.8	20.9	18.5	22.4	20	18.5	20.6	19.3	18.6	21.9	21.1	18.3	0.79	2.32	5.35	5.81
3	20.8	19.3	18	20.7	20.1	17.9	20.6	20.1	18.6	21.8	21.7	18.4	1.45	2.5	4.3	4.9		3	24	20.6	18.8	22.3	20	18.3	22.4	20.5	18.2	22.5	21.3	18.4	1.34	2.15	2.8	4.85
4	20.6	18.7	18.3	19.4	18.8	18.6	21.3	21.4	18.4	20.3	20.5	18.6	1.25	3.8	5.9	6.9		4	23.2	19.5	19	23	19.7	18.8	21.7	20.3	18.3	22.6	20.6	18.8	1.29	1.43	4.1	3.75
5	20.9	19.7	18.1	20	19.3	18.8	21	20.4	18.8	19.8	20.7	18.1	1.86	4.25	4.65	8.35		5	22.4	19.6	18.6	23.2	21.3	19	22	20.5	18.6	20.8	19.7	19	1.86	4.65	4.65	7.65
6	24.1	20.2	18.6	22.2	21	18.6	20	19.7	18	20.4	20.1	18.5	0.45	2.68	3.47	4.57		6	24.6	20.5	18.3	22.4	20.6	18.5	21.2	19.1	18.6	20.5	19.4	18.4	0.65	3.54	3.15	5.68
Average	22.1333	19.7	18.3167	20.8	19.8333	18.3667	21.0167	20.5333	18.3833	20.3	20.5	18.3333	1.06667	2.82167	3.95333	6.01167		Average	23.9	20.25	18.55	22.6333	20.4167	18.5667	21.6167	19.8167	18.5	21.7	20.55	18.5667	1.085	2.96	3.74167	5.81167
P-value(/veh)															0.00145292	0.00366961		P-value(/veh)															0.00135247	0.0040566
P-value(/AAV-Cont)														0.00655898		0.0381135		P-value(/AAV-Cont)														0.0099899		0.021029
	F2c							F2d							F2e							F2F	KW/BW (mg/g)
	Proteinuria (mg)							ACR (mg/g)							Scr (mg/dl)							KW(mg)				BW(g)				KW/BW (mg/g)
	Veh+AAV-Cont	Veh+AAV-103	AngII+AAV-Cont	AngII+AAV-103				Veh+AAV-Cont	Veh+AAV-103	AngII+AAV-Cont	AngII+AAV-103				Veh+AAV-Cont	Veh+AAV-103	AngII+AAV-Cont	AngII+AAV-103				Veh+AAV-Cont	Veh+AAV-103	AngII+AAV-Cont	AngII+AAV-103	Veh+AAV-Cont	Veh+AAV-103	AngII+AAV-Cont	AngII+AAV-103	Veh+AAV-Cont	Veh+AAV-103	AngII+AAV-Cont	AngII+AAV-103
1	11	15	190	290			1	11	15	87	120			1	0.381	0.418	0.396	0.365			1	200.66	195.426	221.44	235.46	31.6	29.7	25.6	24.4	6.35	6.58	8.65	9.65
2	24	28	212	234			2	20	28	78	135			2	0.369	0.397	0.382	0.397			2	170.078	209.89	236.28	225.765	30.7	30.2	26.4	26.1	5.54	6.95	8.95	8.65
3	16	32	168	229			3	16	32	69	110			3	0.399	0.393	0.39	0.392			3	206.01	234.09	201.96	229.12	31.5	30.6	26.4	25.6	6.54	7.65	7.65	8.95
4	13	15	242	189			4	13	15	92	152			4	0.429	0.362	0.374	0.409			4	234.9	173.455	197.16	251.34	32.4	30.7	24.8	23.6	7.25	5.65	7.95	10.65
5	50	56	196	320			5	30	29	99	98			5	0.384	0.439	0.358	0.391			5	180.235	191.36	212.79	244.528	31.9	32	24.6	24.8	5.65	5.98	8.65	9.86
6	22	42	135	236			6	22	32	118	105			6	0.351	0.369	0.421	0.351			6	183.125	186.296	219.71	260.76	29.3	31.9	25.4	24.6	6.25	5.84	8.65	10.6
Average	22.6667	31.3333	190.5	249.667			Average	18.6667	25.1667	90.5	120			Average	0.3855	0.396333	0.386833	0.384167			Average									6.26333	6.44167	8.41667	9.72667
P-value(/veh)			2.71463e-05	3.3407e-05			P-value(/veh)			4.25207e-05	2.29429e-05			P-value(/veh)			0.925846	0.432147			P-value(/veh)											7.73598e-05	3.2101e-05
P-value(/AAV-Cont)		0.344937		0.0370696			P-value(/AAV-Cont)		0.164777		0.0219497			P-value(/AAV-Cont)		0.51666		0.834487			P-value(/AAV-Cont)										0.668677		0.0100145
	F2g	Tnf protein													F2g	Mcp-1 protein
	Veh+AAV-Cont		Veh+AAV-103		AngII+AAV-Cont		AngII+AAV-103		Veh+AAV-Cont	Veh+AAV-103	AngII+AAV-Cont	AngII+AAV-103			Veh+AAV-Cont		Veh+AAV-103		AngII+AAV-Cont		AngII+AAV-103		Veh+AAV-Cont	Veh+AAV-103	AngII+AAV-Cont	AngII+AAV-103
	Tnf	GAPDH	Tnf	GAPDH	Tnf	GAPDH	Tnf	GAPDH	Normalized	Normalized	Normalized	Normalized			Mcp-1	GAPDH	Mcp-1	GAPDH	Mcp-1	GAPDH	Mcp-1	GAPDH	Normalized	Normalized	Normalized	Normalized
1	529	2541	341	2486	1628	2658	2617	2485	0.85	0.56	2.5	4.3		1	1443	2541	979	2486	5112	2658	4780	2485	1.24	0.86	4.2	4.2
2	336	2456	611	2547	2184	2547	2008	2645	0.56	0.98	3.5	3.1		2	967	2456	1446	2547	2216	2547	7147	2645	0.86	1.24	1.9	5.9
3	656	2654	908	2556	2701	2689	2709	2458	1.01	1.45	4.1	4.5		3	1008	2654	2177	2556	4310	2689	5628	2458	0.83	1.86	3.5	5
4	657	2579	655	2548	1361	2647	3701	2698	1.04	1.05	2.1	5.6		4	543	2579	653	2548	3030	2647	9144	2698	0.46	0.56	2.5	7.4
5	994	2635	814	2658	1216	2158	2075	2647	1.54	1.25	2.3	3.2		5	1822	2635	1570	2658	4249	2158	7637	2647	1.51	1.29	4.3	6.3
6	771	2498	517	2457	2533	2658	3411	2598	1.26	0.86	3.89	5.36		6	1166	2498	843	2457	4199	2658	7781	2598	1.02	0.75	3.45	6.54
Average	657.167	2560.5	641	2542	1937.17	2559.5	2753.5	2588.5	1.04333	1.025	3.065	4.34333		Average	1158.17	2560.5	1278	2542	3852.67	2559.5	7019.5	2588.5	0.986667	1.09333	3.30833	5.89
P-value(/veh)											0.00142728	0.000338564		P-value(/veh)											0.00107238	4.1132e-05
P-value(/AAV-Cont)										0.923635		0.0451141		P-value(/AAV-Cont)										0.669781		0.00178173
	F2h	Fibrosis area (%)													F2h	Col IV staining
	Stained glomerular area (um2)				Total area (um2)				Fibrosis area (%)						stained cells				total cell				average indentisity				Col IV staining
	Veh+AAV-Cont	Veh+AAV-103	AngII+AAV-Cont	AngII+AAV-103	Veh+AAV-Cont	Veh+AAV-103	AngII+AAV-Cont	AngII+AAV-103	Veh+AAV-Cont	Veh+AAV-103	AngII+AAV-Cont	AngII+AAV-103			Veh+AAV-Cont	Veh+AAV-103	AngII+AAV-Cont	AngII+AAV-103	Veh+AAV-Cont	Veh+AAV-103	AngII+AAV-Cont	AngII+AAV-103	Veh+AAV-Cont	Veh+AAV-103	AngII+AAV-Cont	AngII+AAV-103	Veh+AAV-Cont	Veh+AAV-103	AngII+AAV-Cont	AngII+AAV-103
1	289	428	2458	7077	17565	16489	15964	19881	1.64532	2.59567	15.3971	35.5968		1	65	45	105	123	658	789	658	754	4059	7163	22047	28987	0.53	0.54	4.65	6.25
2	605	681	2461	4903	16584	17482	19536	12445	3.64809	3.89544	12.5973	39.3973		2	56	69	214	142	521	854	752	768	8024	8708	10289	20951	1.14	0.93	3.87	5.12
3	488	582	5708	2077	8659	12536	17566	9662	5.63575	4.64263	32.4946	21.4966		3	62	35	103	165	542	652	688	658	9722	20859	26077	22176	1.47	1.48	5.16	7.35
4	437	612	4498	6313	13598	9641	17234	15983	3.21371	6.34789	26.0996	39.4982		4	39	38	162	148	485	568	717	496	8091	11874	10883	13413	0.86	1.05	3.25	5.29
5	678	578	2824	3180	9889	11236	11528	13533	6.8561	5.14418	24.4969	23.4981		5	62	61	145	169	523	533	752	578	8616	9585	17736	14697	1.35	1.45	4.52	5.68
6	813	669	3599	7278	9421	8745	20566	20561	8.62966	7.65009	17.4998	35.3971		6	45	78	86	204	564	589	725	742	7112	4456	22579	23501	0.75	0.78	3.54	8.54
Average	551.667	591.667	3591.33	5138	12619.3	12688.2	17065.7	15344.2	4.93811	5.04598	21.4309	32.4807		Average	54.8333	54.3333	135.833	158.5	548.833	664.167	715.333	666	7604	10440.8	18268.5	20620.8	1.01667	1.03833	4.165	6.37167
P-value(/veh)											0.00210814	0.000268352		P-value(/veh)															2.27638e-05	0.000100833
P-value(/AAV-Cont)										0.934765		0.0331413		P-value(/AAV-Cont)														0.920837		0.00784065
	F2i	Col I Mrna													F2i	Col IV Mrna
	Veh+AAV-Cont		Veh+AAV-103		AngII+AAV-Cont		AngII+AAV-103		Veh+AAV-Cont	Veh+AAV-103	AngII+AAV-Cont	AngII+AAV-103			Veh+AAV-Cont		Veh+AAV-103		AngII+AAV-Cont		AngII+AAV-103		Veh+AAV-Cont	Veh+AAV-103	AngII+AAV-Cont	AngII+AAV-103
	Ct Value(Col I)	Ct Value (GAPDH)	Ct Value(Col I)	Ct Value (GAPDH)	Ct Value(Col I)	Ct Value (GAPDH)	Ct Value(Col I)	Ct Value (GAPDH)	Normalized	Normalized	Normalized	Normalized			Ct Value(Col IV)	Ct Value (GAPDH)	Ct Value(Col IV)	Ct Value (GAPDH)	Ct Value(Col IV)	Ct Value (GAPDH)	Ct Value(Col IV)	Ct Value (GAPDH)	Normalized	Normalized	Normalized	Normalized
1	23.9	16.5	25.1	16.9	23.2	17.6	21.7	16.9	1.21	0.68	4.12	7.25		1	22.5	16.5	21.8	16.9	20.7	17.6	20.9	16.9	0.86	1.85	6.58	3.5
2	25.9	17.4	25.6	17.5	22.6	16.8	22.4	17.4	0.56	0.75	3.56	6.25		2	24.1	17.4	23.8	17.5	20.2	16.8	20	17.4	0.53	0.69	5.21	9.3
3	25.1	16.9	24.6	17.3	21.9	17.2	22.4	17.3	0.68	1.26	7.52	5.75		3	22.2	16.9	24	17.3	20.9	17.2	20	17.3	1.42	0.54	4.12	8.6
4	24.8	16.8	23.7	16.5	22.3	17.4	22.4	17.5	0.78	1.35	6.54	6.69		4	22.1	16.8	22	16.5	20.6	17.4	20.3	17.5	1.39	1.21	5.96	7.8
5	24	16.8	24.8	16.8	22	16.8	22.1	17.4	1.32	0.76	5.58	7.58		5	23.3	16.8	22.2	16.8	20.8	16.8	20.1	17.4	0.62	1.31	3.45	8.5
6	24.3	17.2	25	17.6	23	17.1	21.4	16.9	1.45	1.21	3.45	8.67		6	22.8	17.2	23.5	17.6	20.4	17.1	19.7	16.9	1.12	0.93	5.68	7.9
Average	24.6667	16.9333	24.8	17.1	22.5	17.15	22.0667	17.2333	1	1.00167	5.12833	7.03167		Average	22.8333	16.9333	22.8833	17.1	20.6	17.15	20.1667	17.2333	0.99	1.08833	5.16667	7.6
P-value(/veh)											0.00149692	1.19211e-05		P-value(/veh)											0.000164387	0.000435402
P-value(/AAV-Cont)										0.993383		0.0452135		P-value(/AAV-Cont)										0.70125		0.0376651

## Sheet: F3
	F3a	circulating miR-103																		F3b	Kidney mir-103
	Veh+LNA-cont			Veh+LNA-anti-103			AngII+LNA-cont			AngII+LNA-anti-103			Normalized							Veh+LNA-cont			Veh+LNA-anti-103			AngII+LNA-cont			AngII+LNA-anti-103			Normalized
	Ct Value(miR-103a-3p)	Ct Value (U6)	Ct(ce-mir-39)	Ct Value(miR-103a-3p)	Ct Value (U6)	Ct(ce-mir-39)	Ct Value(miR-103a-3p)	Ct Value (U6)	Ct(ce-mir-39)	Ct Value(miR-103a-3p)	Ct Value (U6)	Ct(ce-mir-39)	Veh+LNA-cont	Veh+LNA-anti-103	AngII+LNA-cont	AngII+LNA-anti-103				Ct Value(miR-103a-3p)	Ct Value (U6)	Ct(ce-mir-39)	Ct Value(miR-103a-3p)	Ct Value (U6)	Ct(ce-mir-39)	Ct Value(miR-103a-3p)	Ct Value (U6)	Ct(ce-mir-39)	Ct Value(miR-103a-3p)	Ct Value (U6)	Ct(ce-mir-39)	Veh+LNA-cont	Veh+LNA-anti-103	AngII+LNA-cont	AngII+LNA-anti-103
1	23.4531	19.958	18.2381	25.0506	20.1813	18.4896	20.7684	18.806	18.4896	25.7756	20.638	18.3584	1.35	0.62	4.65	0.47			1	24.4	20.126	18.6265	26.3571	20.646	18.7196	22.6151	19.598	18.515	23.4514	18.926	18.5884	1.65	0.65	3.65	1.35
2	24.0285	20.69	18.371	25.4793	20.542	18.3584	22.6977	20.822	18.2731	24.8155	21.038	18.4094	1.65	0.54	4.25	1.25			2	24.4541	20.3707	18.601	24.8797	18.878	18.4797	23.3137	19.73	18.7196	22.9235	18.326	18.7334	1.85	0.45	2.84	1.42
3	22.8301	19.25	18.7776	24.227	19.646	18.4759	23.025	20.726	18.449	24.1798	19.852	18.2266	1.85	0.75	3.58	0.752			3	25.3205	19.774	18.7614	24.5228	19.35	18.5512	21.4494	18.458	18.4452	25.9758	20.174	18.8191	0.75	0.84	3.54	0.65
4	24.5161	20.0193	18.5891	25.0026	19.646	18.7776	22.5906	19.634	18.371	23.9814	19.76	18.7945	0.86	0.54	2.15	1.2			4	25.1005	19.4713	19.0076	24.5085	19.334	18.3895	22.1032	18.926	19.0245	25.6411	19.978	19.0415	0.84	0.75	4.65	0.84
5	25.416	20.55	18.7609	24.2699	19.334	18.8115	23.2309	19.962	18.8115	23.8839	19.238	18.634	0.75	0.74	2.35	0.8			5	25.7345	19.538	19.205	26.7862	19.894	19.0076	23.117	19.774	19.094	25.3543	20.174	18.5759	0.65	0.35	4.35	0.85
6	25.0351	20.234	18.4896	25.9195	20.974	18.634	22.9125	20.138	18.9001	26.1059	21.382	18.6189	0.65	0.65	3.52	0.75			6	25.0021	20.09	18.864	26.325	19.598	19.205	24.433	21.102	18.864	26.0887	20.622	18.7196	1.25	0.45	3.74	0.77
7	24.4021	19.19	18.7609	25.8807	20.2907	18.9001	22.7208	19.598	18.7776	26.0679	20.838	18.9185	0.59	0.5	2.54	0.65			7	25.7398	20.182	18.5884	25.2491	18.986	18.864	23.2755	20.09	19.205	26.2366	20.426	18.8191	0.66	0.49	5.24	0.65
8	23.9642	19.27	18.5891	24.2514	18.878	18.127	23.0452	21.35	18.5034	23.5553	18.77	18.6803	0.75	0.34	5.65	0.75			8	25.638	20.174	18.679	26.1731	20.174	19.0076	23.2308	19.37	18.5884	25.205	18.818	18.9581	0.75	0.65	2.14	0.48
Average	24.2056	19.8952	18.572	25.0101	19.9365	18.5718	22.6239	20.1295	18.5719	24.7957	20.1895	18.5801	1.05625	0.585	3.58625	0.82775			Average	25.1737	19.9658	18.7916	25.6002	19.6075	18.778	22.9422	19.631	18.807	25.1096	19.6805	18.7819	1.05	0.57875	3.76875	0.87625
P-value(/veh)															0.000394148	0.0432218			P-value(/veh)															3.5957e-05	0.0482518
P-value(/LNA-anti-Cont)														0.0302343		0.00030406			P-value(/LNA-anti-Cont)														0.0272941		3.44196e-05
	F3c							F3d							F3e							F3f	KW/BW (mg/g)
	Proteinuria (mg)							ACR (mg/g)							Scr (mg/dl)							KW(mg)				BW(g)				KW/BW (mg/g)
	Veh+LNA-cont	Veh+LNA-anti-103	AngII+LNA-cont	AngII+LNA-anti-103				Veh+LNA-cont	Veh+LNA-anti-103	AngII+LNA-cont	AngII+LNA-anti-103				Veh+LNA-cont	Veh+LNA-anti-103	AngII+LNA-cont	AngII+LNA-anti-103				Veh+LNA-cont	Veh+LNA-anti-103	AngII+LNA-cont	AngII+LNA-anti-103	Veh+LNA-cont	Veh+LNA-anti-103	AngII+LNA-cont	AngII+LNA-anti-103	Veh+LNA-cont	Veh+LNA-anti-103	AngII+LNA-cont	AngII+LNA-anti-103
1	13	18	185	165			1	16	24	86	36			1	0.315	0.315	0.321	0.343			1	155.31	209.625	194.25	202.725	33.4	32.5	25.9	26.5	4.65	6.45	7.5	7.65
2	45	28	165	87			2	35	15	135	34			2	0.371	0.393	0.31	0.395			2	232.218	210.14	244.79	163.83	29.1	31.6	26.9	25.8	7.98	6.65	9.1	6.35
3	25	35	286	65			3	19	26	105	65			3	0.451	0.452	0.397	0.305			3	242.76	225.792	242.05	188.76	28.9	29.4	23.5	26.4	8.4	7.68	10.3	7.15
4	36	15	125	34			4	45	29	65	40			4	0.394	0.415	0.351	0.395			4	195.3	169.325	182.654	213.066	31.5	32.5	27.1	26.7	6.2	5.21	6.74	7.98
5	50	61	164	58			5	20	34	95	32			5	0.384	0.418	0.421	0.415			5	173.84	165.336	232.565	167.64	32.8	33.2	24.1	25.4	5.3	4.98	9.65	6.6
6	22	42	154	95			6	14	18	75	95			6	0.35	0.396	0.382	0.389			6	185.9	165.268	216.381	212.905	32.5	31.6	24.9	24.5	5.72	5.23	8.69	8.69
7	24	7	135	45			7	16	12	61	15			7	0.428	0.37	0.418	0.423			7	154.08	239.772	188.928	209.346	32.1	31.8	24.6	24.6	4.8	7.54	7.68	8.51
8	53	19	105	36			8	24	16	53	54			8	0.393	0.373	0.387	0.334			8	266.91	221.832	248.04	176.08	28.7	31.2	23.4	24.8	9.3	7.11	10.6	7.1
Average	33.5	28.125	164.875	73.125			Average	23.625	21.75	84.375	46.375			Average	0.38575	0.3915	0.373375	0.374875			Average									6.54375	6.35625	8.7825	7.50375
P-value(/veh)			0.000186457	0.0228074			P-value(/veh)			0.0002071	0.026271			P-value(/veh)			0.567448	0.436302			P-value(/veh)											0.0145711	0.0351509
P-value(/LNA-anti-Cont)		0.515602		0.00257236			P-value(/LNA-anti-Cont)		0.697356		0.0108466			P-value(/LNA-anti-Cont)		0.7864		0.944232			P-value(/LNA-anti-Cont)										0.803477		0.0472287
	F3g	Tnf protein														F3g	Mcp-1 protein
	Veh+LNA-cont		Veh+LNA-anti-103		AngII+LNA-cont		AngII+LNA-anti-103		Veh+LNA-cont	Veh+LNA-anti-103	AngII+LNA-cont	AngII+LNA-anti-103				Veh+LNA-cont		Veh+LNA-anti-103		AngII+LNA-cont		AngII+LNA-anti-103		Veh+LNA-cont	Veh+LNA-anti-103	AngII+LNA-cont	AngII+LNA-anti-103
	Tnf	GAPDH	Tnf	GAPDH	Tnf	GAPDH	Tnf	GAPDH	Normalized	Normalized	Normalized	Normalized				Mcp-1	GAPDH	Mcp-1	GAPDH	Mcp-1	GAPDH	Mcp-1	GAPDH	Normalized	Normalized	Normalized	Normalized
1	1769	1986	1609	1987	3969	2014	1065	2014	1.65	1.5	3.65	0.98			1	992	1986	477	1987	2640	2014	812	2014	1.35	0.65	3.544	1.09
2	1855	1867	1285	1984	5069	2019	2874	1986	1.84	1.2	4.65	2.68			2	1139	1867	425	1984	4885	2019	1065	1986	1.65	0.58	6.54	1.45
3	923	1988	916	1974	6239	2045	1373	2035	0.86	0.86	5.65	1.25			3	625	1988	942	1974	3404	2045	655	2035	0.85	1.29	4.5	0.87
4	758	1874	784	1936	3750	1962	1648	2106	0.75	0.75	3.54	1.45			4	450	1874	866	1936	3557	1962	2415	2106	0.65	1.21	4.9	3.1
5	689	1963	692	1974	4903	1953	2731	2065	0.65	0.65	4.65	2.45			5	537	1963	949	1974	3938	1953	1008	2065	0.74	1.3	5.45	1.32
6	822	1952	847	1869	3853	2016	1415	1986	0.78	0.84	3.54	1.32			6	469	1952	726	1869	3714	2016	1873	1986	0.65	1.05	4.98	2.55
7	1675	2041	1381	1895	4693	1869	1449	1974	1.52	1.35	4.65	1.36			7	1011	2041	918	1895	3215	1869	1351	1974	1.34	1.31	4.65	1.85
8	552	1795	805	2015	3692	2104	1059	1924	0.57	0.74	3.25	1.02			8	491	1795	506	2015	4312	2104	875	1924	0.74	0.68	5.54	1.23
Average	1130.38	1933.25	1039.88	1954.25	4521	1997.75	1701.75	2011.25	1.0775	0.98625	4.1975	1.56375			Average	714.25	1933.25	726.125	1954.25	3708.12	1997.75	1256.75	2011.25	0.99625	1.00875	5.013	1.6825
P-value(/veh)											1.26796e-06	0.0450917			P-value(/veh)											4.479e-07	0.047927
P-value(/LNA-anti-Cont)										0.673447		7.24591e-06			P-value(/LNA-anti-Cont)										0.945143		1.38615e-06
	F3h	Fibrosis area (%)														F3h	Col IV staining
	Stained glomerular area (um2)				Total area (um2)				Fibrosis area (%)							stained cells				total cell				average indentisity				Col IV staining
	Veh+LNA-cont	Veh+LNA-anti-103	AngII+LNA-cont	AngII+LNA-anti-103	Veh+LNA-cont	Veh+LNA-anti-103	AngII+LNA-cont	AngII+LNA-anti-103	Veh+LNA-cont	Veh+LNA-anti-103	AngII+LNA-cont	AngII+LNA-anti-103				Veh+LNA-cont	Veh+LNA-anti-103	AngII+LNA-cont	AngII+LNA-anti-103	Veh+LNA-cont	Veh+LNA-anti-103	AngII+LNA-cont	AngII+LNA-anti-103	Veh+LNA-cont	Veh+LNA-anti-103	AngII+LNA-cont	AngII+LNA-anti-103	Veh+LNA-cont	Veh+LNA-anti-103	AngII+LNA-cont	AngII+LNA-anti-103
1	477	991	4858	1976	8532	17699	19831	14531	5.59072	5.59919	24.497	13.5985			1	61	75	156	56	674	596	615	655	4044	2105	7332	14386	3.66	2.65	18.6	12.3
2	404	283	2557	1449	9563	6582	15222	9534	4.22462	4.2996	16.7981	15.1982			2	57	48	186	69	598	685	856	489	2664	6493	5752	6838	2.54	4.55	12.5	9.65
3	361	180	4371	1285	10324	6934	13452	14288	3.49671	2.5959	32.4933	8.99356			3	68	56	245	68	689	599	685	697	4924	7337	6039	11480	4.86	6.86	21.6	11.2
4	1161	552	6955	1850	14561	7915	16522	16524	7.97335	6.9741	42.0954	11.1958			4	71	65	168	56	548	698	699	548	6684	7516	10817	17027	8.66	7	26	17.4
5	1404	1212	6527	4094	16238	12631	18649	18954	8.64639	9.59544	34.9992	21.5997			5	62	59	142	89	533	605	747	705	6009	6357	11362	7461	6.99	6.2	21.6	9.42
6	1170	1112	8043	1145	17895	17520	20311	11233	6.53814	6.34703	39.5992	10.1932			6	53	84	86	75	652	732	698	585	6987	4453	12174	9360	5.68	5.11	15	12
7	228	1457	1210	746	6415	16844	8649	8625	3.55417	8.64996	13.9901	8.64928			7	59	62	168	105	632	558	594	689	5355	6498	11031	7546	5	7.22	31.2	11.5
8	642	1391	1932	1255	7511	15551	7985	13458	8.54746	8.94476	24.1954	9.32531			8	39	68	186	86	695	628	785	469	3564	4617	7090	9489	2	5	16.8	17.4
Average	730.875	897.25	4556.62	1725	11379.9	12709.5	15077.6	13393.4	6.07144	6.62575	28.5835	12.3442			Average	58.75	64.625	167.125	75.5	627.625	637.625	709.875	604.625	5028.88	5672	8949.62	10448.4	4.92375	5.57375	20.4125	12.6088
P-value(/veh)			0.000379918	0.00822006			0.000379918	0.00822006			0.000379918	0.00822006			P-value(/veh)			8.91592e-05	0.000181149			8.91592e-05	0.000181149			8.91592e-05	0.000181149			8.91592e-05	0.000181149
P-value(/LNA-anti-Cont)		0.639191		0.00245465		0.639191		0.00245465		0.639191		0.00245465			P-value(/LNA-anti-Cont)		0.510508		0.00854284		0.510508		0.00854284		0.510508		0.00854284		0.510508		0.00854284
	F3i	Col I Mrna													F3i	Col IV Mrna
	Veh+LNA-cont		Veh+LNA-anti-103		AngII+LNA-cont		AngII+LNA-anti-103		Veh+LNA-cont	Veh+LNA-anti-103	AngII+LNA-cont	AngII+LNA-anti-103			Veh+LNA-cont		Veh+LNA-anti-103		AngII+LNA-cont		AngII+LNA-anti-103		Veh+LNA-cont	Veh+LNA-anti-103	AngII+LNA-cont	AngII+LNA-anti-103
	Ct Value(Col I)	Ct Value (GAPDH)	Ct Value(Col I)	Ct Value (GAPDH)	Ct Value(Col I)	Ct Value (GAPDH)	Ct Value(Col I)	Ct Value (GAPDH)	Normalized	Normalized	Normalized	Normalized			Ct Value(Col IV)	Ct Value (GAPDH)	Ct Value(Col IV)	Ct Value (GAPDH)	Ct Value(Col IV)	Ct Value (GAPDH)	Ct Value(Col IV)	Ct Value (GAPDH)	Normalized	Normalized	Normalized	Normalized
1	24.8	17.8	24.5	17.6	23.1	16.9	23	16.8	1.6	1.65	2.65	2.65		1	23.3	17.8	22.7	17.6	20.9	16.9	20.5	16.8	1.25	1.65	3.47	4.12
2	23.9	16.9	24.6	17.4	22.6	17.1	23	17.2	1.54	1.4	4.5	3.65		2	23.1	16.9	24.1	17.4	20.8	17.1	21.7	17.2	0.74	0.53	4.12	2.35
3	24.3	17.5	25.3	17.3	22.2	17.3	24	17.3	1.8	0.8	6.9	1.9		3	23.9	17.5	22.5	17.3	20.5	17.3	21.7	17.3	0.65	1.46	5.96	2.65
4	26.1	17.8	25.7	17.5	22.2	17.4	22.6	16.9	0.65	0.7	7.1	3.8		4	24.2	17.8	22.8	17.5	21.4	17.4	21.1	16.9	0.66	1.37	3.45	3
5	25.7	17.6	25.9	17.5	22.1	17.6	23.7	17.6	0.75	0.6	8.65	2.95		5	23.2	17.6	23.4	17.5	21.2	17.6	22	17.6	1.12	0.95	4.6	2.69
6	25.9	17.4	24.2	16.8	21.9	16.9	22.5	17.1	0.54	1.21	6.1	4.8		6	23.4	17.4	22.4	16.8	19.9	16.9	21	17.1	0.86	1.13	6.91	3.61
7	24.8	17.6	24.1	16.9	21.5	16.8	22.3	16.8	1.35	1.32	7.56	4.3		7	22.8	17.6	22.2	16.9	20.4	16.8	21.1	16.8	1.45	1.42	4.38	2.86
8	25.4	17.1	24.8	16.7	21.8	16.8	22.8	16.9	0.65	0.71	6.31	3.45		8	23.5	17.1	23.2	16.7	19.9	16.8	20.9	16.9	0.64	0.6	6.58	3.41
Average	25.1125	17.4625	24.8875	17.2125	22.175	17.1	22.9875	17.075	1.11	1.04875	6.22125	3.4375		Average	23.425	17.4625	22.9125	17.2125	20.625	17.1	21.25	17.075	0.92125	1.13875	4.93375	3.08625
P-value(/veh)											7.22904e-05	6.89238e-05		P-value(/veh)											4.89886e-05	4.18092e-06
P-value(/LNA-anti-Cont)										0.792707		0.00357399		P-value(/LNA-anti-Cont)										0.256178		0.00608154

## Sheet: F4
	F4b	SNRK protein								F4c	SNRK Mrna
	miR-Cont		miR-103a-3p		miR-Cont	miR-103a-3p				miR-Cont		miR-103a-3p		miR-Cont	miR-103a-3p
	SNRK	GAPDH	SNRK	GAPDH	Normalized	Normalized				Ct Value(SNRK)	Ct Value (GAPDH)	Ct Value(SNRK)	Ct Value (GAPDH)	Normalized	Normalized
1	911	4251	687	4165	0.65	0.49			1	25.2	15.1	26.1	15.5	0.7	0.51
2	1569	4136	436	4284	1.15	0.32			2	25.6	16.3	28	16	1.23	0.19
3	1662	4198	290	4265	1.2	0.21			3	25.4	16	26.6	16.1	1.15	0.53
4	2040	4265	323	4315	1.45	0.23			4	25.8	15.7	26.8	16.2	0.7	0.51
5	1212	4274	493	4265	0.86	0.35			5	25.2	15.9	28.4	16.4	1.23	0.19
6	1039	4198	651	4208	0.75	0.47			6	25.6	16.2	26.4	15.9	1.15	0.53
Average	1405.5	4220.33	480	4250.33	1.01	0.345			Average	25.4667	15.8667	27.05	16.0167	1.02667	0.41
P-value(/miR-Cont)						0.00207379			P-value(/miR-Cont)						0.000910247
	F4d	SNRK protein								F4e	SNRK Mrna
	anti-miR-Cont		anti-miR-103a-3p		anti-miR-Cont	anti-miR-103a-3p				anti-miR-Cont		anti-miR-103a-3p		anti-miR-Cont	anti-miR-103a-3p
	SNRK	GAPDH	SNRK	GAPDH	Normalized	Normalized				Ct Value(SNRK)	Ct Value (GAPDH)	Ct Value(SNRK)	Ct Value (GAPDH)	Normalized	Normalized
1	896	3573	4173	3685	0.76	3.54			1	25.5	15.7	23.2	15.6	0.86	4.05
2	1448	3568	2884	3610	1.23	2.45			2	25.2	15.5	24.6	16	0.94	2.05
3	1040	3667	5663	3621	0.86	4.68			3	26.2	16	24	16.1	0.68	3.15
4	1128	3638	2425	3630	0.94	2.02			4	25.4	16.1	24.2	16.2	1.25	2.95
5	1694	3617	1730	3567	1.42	1.45			5	25.7	16.2	23.5	15.9	1.06	4.05
6	992	3538	2755	3667	0.85	2.36			6	24.9	15.7	23.5	15.7	1.35	3.55
Average	1199.67	3600.17	3271.67	3630	1.01	2.75			Average	25.4833	15.8667	23.8333	15.9167	1.02333	3.3
P-value(/miR-Cont)						0.013786			P-value(/miR-Cont)						0.000416319
	F4f	LuciferaSD activity
	miR-cont	miR-cont	miR-cont	miR-cont	miR-cont	miR-103a-3p	miR-103a-3p	miR-103a-3p	miR-103a-3p	miR-103a-3p	miR-cont	miR-cont	miR-cont	miR-cont	miR-cont	miR-103a-3p	miR-103a-3p	miR-103a-3p	miR-103a-3p	miR-103a-3p
	pMIR	pMIR-167	pMIR-1994	pMIR-167-D	pMIR-1994-D	pMIR	pMIR-167	pMIR-1994	pMIR-167-D	pMIR-1994-D	pMIR	pMIR-167	pMIR-1994	pMIR-167-D	pMIR-1994-D	pMIR	pMIR-167	pMIR-1994	pMIR-167-D	pMIR-1994-D
											Normalized	Normalized	Normalized	Normalized	Normalized	Normalized	Normalized	Normalized	Normalized	Normalized
1	11567	13726	13880	12801	13726	13726	8636	5552	15577	14651	0.75	0.89	0.9	0.83	0.89	0.89	0.56	0.36	1.01	0.95
2	16965	14189	13726	14651	16965	17273	5552	9408	13109	13109	1.1	0.92	0.89	0.95	1.1	1.12	0.36	0.61	0.85	0.85
3	17736	17736	18661	17736	15268	13109	7557	7865	11104	10796	1.15	1.15	1.21	1.15	0.99	0.85	0.49	0.51	0.72	0.7
4	21900	21900	21900	21900	20666	21900	8328	6940	14034	13109	1.42	1.42	1.42	1.42	1.34	1.42	0.54	0.45	0.91	0.85
5	11567	13263	13263	11567	13263	14651	5552	7557	19278	12801	0.75	0.86	0.86	0.75	0.86	0.95	0.36	0.49	1.25	0.83
6	13726	12184	11567	13263	13109	11413	7403	7865	13263	13726	0.89	0.79	0.75	0.86	0.85	0.74	0.48	0.51	0.86	0.89
Average	15576.8	15499.7	15499.5	15319.7	15499.5	15345.3	7171.33	7531.17	14394.2	13032	1.01	1.005	1.005	0.993333	1.005	0.995	0.465	0.488333	0.933333	0.845
P-value(/miR-Cont)																0.920292	0.00165555	0.00319282	0.645266	0.101047
P-value																			0.000670878	2.08857e-05

## Sheet: F5
	F5a	SNRK Protein							F5c	SNRK/Vwf fluorescence intensity							F5d	SNRK Mrna
	Healthy		HN		Healthy	HN			SNRK		Vwf		SNRK/Vwf				Healthy		HN		Healthy	HN
	SNRK	GAPDH	SNRK	GAPDH	Normalized	Normalized			Healthy	HN	Healthy	HN	Healthy	HN			Ct Value(SNRK)	Ct Value (GAPDH)	Ct Value(SNRK)	Ct Value (GAPDH)	Normalized	Normalized
1	648	2356	178	1594	0.86	0.35		1	2154	456	1459	912	0.62	0.21		1	25.3199	19.716	25.794	19.082	0.97	0.45
2	375	1546	244	1365	0.76	0.56		2	2569	598	1068	2283	1.01	0.11		2	23.8041	18.108	26.1244	19.008	0.91	0.34
3	410	1337	94	2684	0.74	0.11		3	2896	625	887	673	1.37	0.39		3	25.2416	19.464	25.1055	18.924	0.86	0.65
4	1132	2145	448	2154	1.12	0.65		4	3452	432	1858	756	0.78	0.24		4	25.639	19.268	27.0186	19.944	0.57	0.35
5	2932	3458	212	2654	1.35	0.25		5	1893	487	924	385	0.86	0.53		5	23.6491	18.06	26.2509	18.632	0.98	0.24
6	2139	3245	75	1564	1.32	0.15		6	2456	562	657	562	1.57	0.42		6	23.4773	18.216	27.269	18.972	1.23	0.15
7	1017	2065	235	3204	1.54	0.23		Average	2570	526.667	1142.17	928.5	1.035	0.316667		7	24.2887	18.3887	22.4953	18.168	0.79	1.12
8	741	2694	249	1658	0.86	0.47		P-value(/miR-Cont)		0.000233835		0.537972		0.00330624		8	25.5771	20.64	26.1296	20.64	1.54	1.05
9	203	2545	552	2541	0.25	0.68										9	25.3319	20.128	24.4256	18.648	1.28	0.86
10	643	2957	1055	3367	0.68	0.98										10	23.3863	18.54	26.4013	20.752	1.64	0.94
11	127	2658	141	2105	0.75	2.1										11	23.534	19.38	26.2026	19.128	2.65	0.35
12	792	2879	44	2754	0.86	0.05										12	25.2589	18.64	27.077	18.78	0.48	0.15
13	2930	3456	113	2364	1.12	0.15										13	25.1453	19.05	26.4514	18.948	0.69	0.26
14	1275	2415	538	2589	1.65	1.35										14	24.2464	18.888	25.831	19.856	1.15	0.75
15	909	1869	177	2411	1.52	1.1										15	25.9985	20.08	25.9103	19.064	0.78	0.41
16	958	2415	105	2989	1.24	0.11										16	24.9444	19.2	26.8834	19.38	0.88	0.26
17	472	2638	1202	3054	0.68	1.23										17	25.8896	20.4	25.0594	18.528	1.05	0.51
18	448	1687	84	1689	0.83	0.156										18	24.267	19.464	29.4164	20.672	1.69	0.11
19			1267	1932		2.05										19			27.824	20.264		0.25
20			166	2004		0.26										20			26.3251	19.5807		0.44
21			298	2668		0.35										21			25.2019	18.168		0.36
22			164	2139		0.24										22			26.1359	18.66		0.265
23			392	1889		0.65										23			28.0909	19.472		0.12
24			272	1546		0.55										24			26.9283	19.248		0.23
25			658	3025		0.68										25			26.0753	19.98		0.69
26			386	2687		0.45										26			24.694	19.096		0.974
27			524	2689		0.61										27			25.0297	18.78		0.62
28			463	2454		0.59										28			25.8125	19.416		0.56
29			588	3015		0.61										29			25.9103	19.6607		0.62
30			375	1988		0.59										30			25.4605	19.064		0.56
31			316	2158		0.458										31			25.8099	19.464		0.58
Average	1008.39	2464.72	374.677	2352.71	1.00722	0.60529										Average	24.7222	19.2017	26.1014	19.2897	1.11889	0.490935
P-value(/Veh)						0.00272269										P-value(/Veh)						7.9604e-05
	F5e	SNRK Mrna								F5g					F5h	SNRK staining						F5i	SNRK/VWF
	Veh		AngII		Veh	AngII					ACR (mg/g)	Snrk protein			Average Intensity		SNRK staining					SNRK		Vwf		SNRK/Vwf
	Ct Value(SNRK)	Ct Value (GAPDH)	Ct Value(SNRK)	Ct Value (GAPDH)	Normalized	Normalized			Veh	1	22	0.98			Veh	AngII	Veh	AngII				Veh	AngII	Veh	AngII	Veh	AngII
1	23.2	16.8	24.4	17.1	0.83	0.45			Veh	2	11	0.76		1	2034	931	0.83	0.38			1	6254	1065	9920	2721	0.58	0.36
2	24.3	17.8	25.8	17.6	0.78	0.24			Veh	3	24	1.24		2	3063	367	1.25	0.15			2	5984	1586	7978	3242	0.69	0.45
3	23.8	17.6	26	17.8	0.96	0.24			Veh	4	13	1.05		3	3088	1200	1.26	0.49			3	6845	1423	7971	5236	0.79	0.25
4	23.1	17.2	24.6	16.9	1.23	0.34			Veh	5	20	1.06		4	3553	1127	1.45	0.46			4	6254	987	6690	1164	0.86	0.78
5	23.4	17.4	24.3	17.5	1.08	0.62			Veh	6	30	1.24		5	2107	784	0.86	0.32			5	5945	1036	5362	1108	1.02	0.86
6	24.3	18.1	25.8	18.1	0.95	0.34			Veh	7	16	0.86		6	2058	367	0.84	0.15			6	6514	1756	4439	3846	1.35	0.42
7	22.4	16.7	24.2	17.4	1.34	0.62			Veh	8	43	1.24		7	2941	2843	1.2	1.16			7	4856	895	3146	2573	1.42	0.32
8	23.3	17.4	23.9	16.9	1.15	0.54			AngII	1	92	0.64		8	2009	2107	0.82	0.86			8	7698	959	6158	5881	1.15	0.15
Average	23.475	17.375	24.875	17.4125	1.04	0.42375			AngII	2	99	0.72		Average	2606.62	1215.75	1.06375	0.49625			Average	6293.75	1213.38	6458	3221.38	0.9825	0.44875
P-value(/Veh)						8.42147e-06			AngII	3	78	0.46		P-value(/Veh)		0.0026717		0.0026717			P-value(/Veh)		0.00197618		0.00197618		0.00197618
									AngII	4	87	0.52
									AngII	5	69	0.47
									AngII	6	118	0.67
									AngII	7	79	0.78
	F5f	SNRK Protein							AngII	8	95	0.84
	Veh		AngII		Veh	AngII
	SNRK	GAPDH	SNRK	GAPDH	Normalized	Normalized
1	3620	3241	2384	3268	0.98	0.64			R value		-0.640391
2	2872	3315	2697	3287	0.76	0.72
3	4587	3245	1677	3198	1.24	0.46
4	3968	3315	1982	3345	1.05	0.52
5	3949	3268	1804	3368	1.06	0.47
6	4728	3345	2509	3285	1.24	0.67
7	3213	3278	2911	3274	0.86	0.78
8	4621	3269	3116	3255	1.24	0.84
Average	3944.75	3284.5	2385	3285	1.05375	0.6375
P-value(/Veh)						0.000199845

## Sheet: F6
	F6a	SNRK Protein																				F6b	miR-103
AngII (uM)	0	0	0.1	0.1	0.5	0.5	1	1	2	2	5	5	0	0.1	0.5	1	2	5			AngII (uM)	0			0.1			0.5			1			2			5			0	0.1	0.5	1	2	5
	SNRK	GAPDH	SNRK	GAPDH	SNRK	GAPDH	SNRK	GAPDH	SNRK	GAPDH	SNRK	GAPDH	Normalized	Normalized	Normalized	Normalized	Normalized	Normalized				Ct Value(miR-103a-3p)	Ct Value (U6)	Ct(ce-mir-39)	Ct Value(miR-103a-3p)	Ct Value (U6)	Ct(ce-mir-39)	Ct Value(miR-103a-3p)	Ct Value (U6)	Ct(ce-mir-39)	Ct Value(miR-103a-3p)	Ct Value (U6)	Ct(ce-mir-39)	Ct Value(miR-103a-3p)	Ct Value (U6)	Ct(ce-mir-39)	Ct Value(miR-103a-3p)	Ct Value (U6)	Ct(ce-mir-39)	Normalized	Normalized	Normalized	Normalized	Normalized	Normalized
1	1937.38	1680	3247.28	1695	3672.98	1632	3657.23	1625	4060.9	1654	3884.68	1698	0.62	1.03	1.21	1.21	1.32	1.23			1	25.6469	20.892	19.644	24.1126	19.92	19.065	26.11	21.372	19.1384	25.2068	20.6893	19.0297	26.7562	22.02	19.065	24.8995	20.316	19.0297	0.87	0.86	0.62	0.67	0.59	0.64
2	3846.29	1695	4773.13	1645	2312.58	1594	2414.13	1664	2276.64	1632	1938.16	1654	1.22	1.56	0.78	0.78	0.75	0.63			2	24.9411	20.788	19.4447	25.4662	21.564	19.3256	24.6186	20.628	19.151	24.7945	21.22	18.9395	24.006	20.028	19.1384	24.1542	20.004	19.151	1.15	1.26	1.05	1.21	1.05	0.94
3	2563.82	1723	2407.55	1598	2744.65	1658	3269.32	1674	2645.33	1598	2632.37	1665	0.8	0.81	0.89	1.05	0.89	0.85			3	25.2599	21.072	19.077	25.7828	21.3	19.1384	25.9957	21.36	19.5576	25.5405	20.904	19.3114	26.8172	22.132	19.5576	25.417	21.316	18.9395	0.87	0.74	0.89	0.75	0.86	0.84
4	4414.15	1745	2143.33	1623	3672.24	1702	2811.41	1661	3124.99	1585	3885.65	1559	1.36	0.71	1.16	0.91	1.06	1.34			4	24.6711	20.76	19.3114	24.8156	20.196	19.5576	23.8004	19.92	19.414	23.8326	20.268	19.5576	24.2279	20.508	19.414	24.0181	19.548	19.5745	1.24	0.9	1.36	1.87	1.52	1.01
5	3883.98	1684	3525.07	1648	4014.25	1635	3548.6	1659	3722.49	1654	3873.52	1707	1.24	1.15	1.32	1.15	1.21	1.22			5	25.3405	21.492	19.089	25.7991	20.64	19.755	23.8923	20.76	19.0297	24.461	20.4	19.414	24.7957	20.16	19.5081	24.1978	19.908	19.7359	1.11	0.71	1.75	1.2	0.86	1.28
6	2403.98	1657	2476.18	1548	2423.04	1649	2688.89	1721	2459.11	1695	2749.32	1699	0.78	0.86	0.79	0.84	0.78	0.87			6	26.2324	21.396	19.492	23.3615	19.86	19.34	24.438	20.172	19.5576	25.3092	21.324	19.5081	24.8357	19.94	19.4293	26.7983	22.892	19.4293	0.74	1.68	1.15	1.35	0.68	1.35
Average	3174.93	1697.33	3095.42	1626.17	3139.96	1645	3064.93	1667.33	3048.24	1636.33	3160.62	1663.67	1.00333	1.02	1.025	0.99	1.00167	1.02333			Average	25.3486	21.0667	19.343	24.8896	20.58	19.3636	24.8092	20.702	19.308	24.8574	20.8009	19.2934	25.2398	20.798	19.3521	24.9142	20.664	19.31	0.996667	1.025	1.13667	1.175	0.926667	1.01
P-value(/0)														0.926951	0.893293	0.928347	0.991764	0.908235			P-value(/0)																				0.874431	0.457084	0.391818	0.668249	0.923863
	F6c	SNRK Protein																				F6d	miR-103
AngII (1uM)(h)	0	0	6	6	12	12	24	24	36	36	48	48	0	6	12	24	36	48			AngII (1uM)(h)	0			6			12			24			36			48			0	6	12	24	36	48
	SNRK	GAPDH	SNRK	GAPDH	SNRK	GAPDH	SNRK	GAPDH	SNRK	GAPDH	SNRK	GAPDH	Normalized	Normalized	Normalized	Normalized	Normalized	Normalized				Ct Value(miR-103a-3p)	Ct Value (U6)	Ct(ce-mir-39)	Ct Value(miR-103a-3p)	Ct Value (U6)	Ct(ce-mir-39)	Ct Value(miR-103a-3p)	Ct Value (U6)	Ct(ce-mir-39)	Ct Value(miR-103a-3p)	Ct Value (U6)	Ct(ce-mir-39)	Ct Value(miR-103a-3p)	Ct Value (U6)	Ct(ce-mir-39)	Ct Value(miR-103a-3p)	Ct Value (U6)	Ct(ce-mir-39)	Normalized	Normalized	Normalized	Normalized	Normalized	Normalized
1	1099.17	1620	2104.96	1664	2241.64	1695	2065.03	1548	2504.06	1756	2301.01	1588	0.59	1.1	1.15	1.16	1.24	1.26			1	25.9677	21.12	19.1765	26.04	21.46	19.0262	25.4785	20.796	19.151	23.4285	20.012	18.9395	24.7206	20.8513	19.2696	24.2991	20.092	19.3114	0.59	0.64	0.65	1.35	1.24	1.01
2	2364.69	1645	2784.44	1625	1484.99	1745	1544.43	1658	1387.04	1748	1362.89	1646	1.25	1.49	0.74	0.81	0.69	0.72			2	25.9271	21.86	19.5576	25.3877	20.58	19.5576	25.8045	21.644	19.414	25.076	20.462	19.2696	25.9626	21.212	19.151	24.4728	19.896	19.089	1.32	0.79	1.12	0.74	0.62	0.67
3	1679.32	1698	1724.6	1685	1766.35	1786	1342.21	1742	2876.44	1725	2407.39	1598	0.86	0.89	0.86	0.67	1.45	1.31			3	25.9095	20.6667	19.755	26.7255	21.78	19.414	25.1448	20.916	19.5576	24.3195	20.388	19.5576	24.0691	20.316	19.3691	23.6156	18.996	19.5576	0.67	0.65	1.18	1.45	1.44	0.9
4	2485.44	1625	1304.39	1745	2402.44	1658	2689.96	1695	1325.18	1623	1453.51	1708	1.33	0.65	1.26	1.38	0.71	0.74			4	24.7737	20.76	19.414	26.1325	21.308	19.5745	24.5915	20.444	19.5244	25.0292	20.9607	19.5915	24.4809	19.44	19.5745	25.1993	21.096	19.6263	1.24	0.79	1.22	1.35	0.68	1.35
5	2119.73	1589	2477.79	1596	2456.35	1594	2743.04	1645	1530.97	1548	2119.97	1603	1.16	1.35	1.34	1.45	0.86	1.15			5	23.9121	19.896	19.2696	25.4726	21.708	19.1765	25.7088	20.76	19.3256	24.4498	19.548	19.414	24.6763	19.596	19.7359	23.767	19.488	19.644	1.12	1.25	0.61	0.67	0.74	1.21
6	1467.97	1702	1311.39	1541	1157.91	1624	1275.23	1706	2442.83	1634	1683.28	1702	0.75	0.74	0.62	0.65	1.3	0.86			6	24.6104	20.5027	19.0297	24.1193	20.1413	19.2696	24.6306	20.352	19.151	24.2196	20.04	19.34	23.6377	20.02	19.0181	24.9554	20.844	18.9839	0.89	1.15	0.86	1.05	1.24	0.86
Average	1869.39	1646.5	1951.26	1642.67	1918.28	1683.67	1943.32	1665.67	2011.09	1672.33	1888.01	1640.83	0.99	1.03667	0.995	1.02	1.04167	1.00667			Average	25.1834	20.8009	19.3671	25.6463	21.1629	19.3364	25.2264	20.8187	19.3539	24.4204	20.2351	19.352	24.5912	20.2392	19.353	24.3849	20.0687	19.3687	0.971667	0.878333	0.94	1.10167	0.993333	1
P-value(/0)														0.804776	0.977333	0.877846	0.781525	0.920661			P-value(/0)																				0.57941	0.852557	0.497707	0.911462	0.862754
	F6e	SNRK Protein																				F6f	miR-103
Serum(ul)	0	0	1	1	2	2	5	5	10	10	20	20	0	1	2	5	10	20			Serum(ul)	0			1			2			5			10			20			0	1	2	5	10	20
	SNRK	GAPDH	SNRK	GAPDH	SNRK	GAPDH	SNRK	GAPDH	SNRK	GAPDH	SNRK	GAPDH	Normalized	Normalized	Normalized	Normalized	Normalized	Normalized				Ct Value(miR-103a-3p)	Ct Value (U6)	Ct(ce-mir-39)	Ct Value(miR-103a-3p)	Ct Value (U6)	Ct(ce-mir-39)	Ct Value(miR-103a-3p)	Ct Value (U6)	Ct(ce-mir-39)	Ct Value(miR-103a-3p)	Ct Value (U6)	Ct(ce-mir-39)	Ct Value(miR-103a-3p)	Ct Value (U6)	Ct(ce-mir-39)	Ct Value(miR-103a-3p)	Ct Value (U6)	Ct(ce-mir-39)	Normalized	Normalized	Normalized	Normalized	Normalized	Normalized
1	969.772	2654	1371.57	2655	1346.37	2485	900.509	2647	940.565	2666	959.347	2656	0.87	1.23	1.29	0.81	0.84	0.86			1	25.2493	21.62	19.0297	24.18	20.208	19.0181	23.373	19.92	19.0181	24.4563	20.852	19.2696	23.7925	20.43	19.0181	23.9241	20.648	19.0531	1.24	0.97	1.39	1.49	1.84	1.61
2	1273.49	2548	1607.23	2714	1008.51	2698	834.725	2548	827.089	2854	718.124	2714	1.19	1.41	0.89	0.78	0.69	0.63			2	25.1168	21.36	19.3114	24.3788	20.76	19.065	25.2343	20.5647	19.5915	24.8809	20.844	19.5915	23.5292	20.268	19.2696	23.3026	20.304	19.0297	1.38	1.28	0.89	1.38	1.89	1.92
3	999.915	2675	1087.27	2725	903.911	2657	712.858	2496	668.682	2745	684.902	2548	0.89	0.95	0.81	0.68	0.58	0.64			3	26.3373	21.772	18.8443	24.9774	21.36	19.3114	23.8862	19.128	19.5081	24.0501	20.328	19.5081	25.6877	22.052	19.5576	25.2141	22.02	19.2696	0.57	1.52	0.79	1.62	1.78	1.98
4	1342.13	2598	671.034	2458	1223.85	2749	857.497	2759	744.009	2495	588.777	2645	1.23	0.65	1.06	0.74	0.71	0.53			4	24.7715	20.388	19.5576	26.876	21.852	19.5576	23.4092	19.596	19.4293	25.127	21.236	19.414	25.299	21.644	19.414	24.62	21.508	19.5915	1.06	0.68	1.44	1.35	1.59	2.62
5	1141.26	2664	1366.04	2688	1211.65	2599	848.459	2494	925.756	2563	702.559	2698	1.02	1.21	1.11	0.81	0.83	0.62			5	24.3006	20.16	19.5409	23.8453	19.596	19.5409	23.2603	19.572	19.077	22.385	18.912	19.3114	23.8858	20.2033	19.7359	24.4613	21.388	19.5081	1.24	1.15	1.23	1.68	1.95	2.54
6	1014.87	2715	916.839	2695	932.803	2644	876.204	2745	683.592	2504	613.721	2706	0.89	0.81	0.84	0.76	0.65	0.54			6	25.8675	20.844	19.6985	24.275	19.656	19.5081	25.4386	20.844	19.2696	23.8526	20.632	19.229	24.279	20.808	19.2834	22.7109	19.476	19.5576	0.75	0.87	0.75	1.89	1.65	2.35
Average	1123.57	2642.33	1170	2655.83	1104.52	2638.67	838.375	2614.83	798.282	2637.83	711.238	2661.17	1.015	1.04333	1	0.763333	0.716667	0.636667			Average	25.2738	21.024	19.3304	24.7554	20.572	19.3335	24.1003	19.9374	19.3156	24.1253	20.4673	19.3873	24.4122	20.9009	19.3798	24.0388	20.8907	19.3349	1.04	1.07833	1.08167	1.56833	1.78333	2.17
P-value(/0)														0.838729	0.884335	0.0107045	0.00445199	0.00115592			P-value(/0)																				0.834271	0.822174	0.0080303	0.00123847	0.000327043
	F6g	SNRK Protein
	Veh-serum		Veh-serum		AngII-serum		AngII-serum		Normalized	Normalized	Normalized	Normalized
	anti-miR-Cont		anti-miR-103a-3p		anti-miR-Cont		anti-miR-103a-3p		Veh-serum		AngII-serum
	SNRK	GAPDH	SNRK	GAPDH	SNRK	GAPDH	SNRK	GAPDH	anti-miR-Cont	anti-miR-103a-3p	anti-miR-Cont	anti-miR-103a-3p
1	264.343	1254	1635.06	1145	296.861	1284	953.183	1286	0.62	4.2	0.68	2.18
2	554.115	1325	2257.52	1135	175.148	1198	2593.37	1295	1.23	5.85	0.43	5.89
3	547.791	1401	2223.62	1265	225.522	1206	1440.84	1265	1.15	5.17	0.55	3.35
4	408.68	1202	1243.38	1325	177.48	1305	2302.8	1305	1	2.76	0.4	5.19
5	515.916	1124	1534.59	1275	192.78	1260	1713.77	1186	1.35	3.54	0.45	4.25
6	259.675	1175	2325	1264	284.427	1287	1984.23	1247	0.65	5.41	0.65	4.68
Average	425.087	1246.83	1869.86	1234.83	225.37	1256.67	1831.36	1264	1	4.48833	0.526667	4.25667
P-value(/anti-miR-Cont)										0.000579557		0.000957437
P-value(/Veh)											0.0106994	0.757604
	F6H	TNFa Mrna																				F6H	Mcp1 Mrna
	Veh-serum		Veh-serum		AngII-serum		Veh-serum		Normalized	Normalized	Normalized	Normalized										Veh-serum		Veh-serum		AngII-serum		Veh-serum		Normalized	Normalized	Normalized	Normalized
	anti-miR-Cont		anti-miR-103a-3p		anti-miR-Cont		anti-miR-103a-3p		Veh-serum		AngII-serum											anti-miR-Cont		anti-miR-103a-3p		anti-miR-Cont		anti-miR-103a-3p		Veh-serum		AngII-serum
	Ct Value(Tnf)	Ct Value (GAPDH)	Ct Value(Tnf)	Ct Value (GAPDH)	Ct Value(Tnf)	Ct Value (GAPDH)	Ct Value(Tnf)	Ct Value (GAPDH)	anti-miR-Cont	anti-miR-103a-3p	anti-miR-Cont	anti-miR-103a-3p										Ct Value(Mcp1)	Ct Value (GAPDH)	Ct Value(Mcp1)	Ct Value (GAPDH)	Ct Value(Mcp1)	Ct Value (GAPDH)	Ct Value(Mcp1)	Ct Value (GAPDH)	anti-miR-Cont	anti-miR-103a-3p	anti-miR-Cont	anti-miR-103a-3p
1	23.4	17.1	23.1	16.7	22.3	17.8	23.2	17.6	0.78	0.71	2.68	1.26									1	21.1	17.1	21.1	16.7	19.2	17.8	20.6	17.6	0.84	0.65	5.21	1.65
2	22.9	17.3	24.1	17.6	22.6	17.3	23.3	18.2	1.26	0.69	1.56	1.85									2	20.3	17.3	21	17.6	18.9	17.3	21.4	18.2	1.65	1.26	4.36	1.48
3	21.3	16.1	23.4	18	21.9	17	23.3	17.4	1.68	1.48	2.15	1.05									3	19.6	16.1	21.3	18	18.9	17	20.7	17.4	1.23	1.34	3.54	1.39
4	22.7	16.6	23.1	17.9	21.5	17.1	23.6	18.1	0.85	1.67	2.98	1.36									4	20.5	16.6	21.8	17.9	19.2	17.1	20.5	18.1	0.84	0.84	3.18	2.54
5	22.8	17.3	22.1	16.5	22.5	17.6	22.2	16.8	1.35	1.25	1.98	1.45									5	20.8	17.3	19.7	16.5	19.6	17.6	20.1	16.8	1.15	1.42	3.28	1.35
6	25	18.4	23.9	17.6	22	17.6	23.4	17.5	0.65	0.75	3.12	1.02									6	22.4	18.4	22.1	17.6	19	17.6	21.3	17.5	0.85	0.58	5.34	0.98
Average	23.0167	17.1333	23.2833	17.3833	22.1333	17.4	23.1667	17.6	1.095	1.09167	2.41167	1.33167									Average	20.7833	17.1333	21.1667	17.3833	19.1333	17.4	20.7667	17.6	1.09333	1.015	4.15167	1.565
P-value(/anti-miR-Cont)										0.989187		0.00563749									P-value(/anti-miR-Cont)										0.703913		0.000477782
P-value(/Veh)											0.00189102	0.295269									P-value(/Veh)											0.000296764	0.0657191
	F6H	IL-6 Mrna																				F6H	IL-18 Mrna
	Veh-serum		Veh-serum		AngII-serum		Veh-serum		Normalized	Normalized	Normalized	Normalized										Veh-serum		Veh-serum		AngII-serum		Veh-serum		Normalized	Normalized	Normalized	Normalized
	anti-miR-Cont		anti-miR-103a-3p		anti-miR-Cont		anti-miR-103a-3p		Veh-serum		AngII-serum											anti-miR-Cont		anti-miR-103a-3p		anti-miR-Cont		anti-miR-103a-3p		Veh-serum		AngII-serum
	Ct Value(IL6)	Ct Value (GAPDH)	Ct Value(IL6)	Ct Value (GAPDH)	Ct Value(IL6)	Ct Value (GAPDH)	Ct Value(IL6)	Ct Value (GAPDH)	anti-miR-Cont	anti-miR-103a-3p	anti-miR-Cont	anti-miR-103a-3p										Ct Value(IL18)	Ct Value (GAPDH)	Ct Value(IL18)	Ct Value (GAPDH)	Ct Value(IL18)	Ct Value (GAPDH)	Ct Value(IL18)	Ct Value (GAPDH)	anti-miR-Cont	anti-miR-103a-3p	anti-miR-Cont	anti-miR-103a-3p
1	21.7	16.9	21.2	17	19.9	18	21.6	17.7	0.64	0.98	4.95	1.15									1	24.6	16.9	24.7	17	23.6	18	24.6	17.7	0.74	0.74	3.21	1.26
2	21.8	18	22.9	18.2	18.8	16.5	20.2	16.8	1.26	0.65	3.54	1.62									2	24.7	18	25.1	18.2	21.7	16.5	22.7	16.8	1.45	1.24	4.25	2.58
3	22.4	18.4	21.2	17.4	19.6	16.9	20.9	16.9	1.05	1.25	2.65	1.05									3	25.3	18.4	24.6	17.4	22.5	16.9	23.9	16.9	1.26	1.02	3.15	1.14
4	20.9	17.4	22.5	18.5	19.5	16.9	20.9	17.6	1.48	1.06	2.98	1.84									4	24.4	17.4	25.3	18.5	23.1	16.9	24.8	17.6	1.15	1.34	2.04	1.06
5	21.6	17.3	21.6	18.1	19.9	17.4	21.5	18	0.86	1.54	3.14	1.48									5	24.2	17.3	24.9	18.1	23.1	17.4	24.3	18	1.25	1.32	2.85	1.85
6	21	16.8	23.5	19.4	19.4	17.1	21	17.2	0.94	1.02	3.54	1.24									6	24.6	16.8	26.6	19.4	22.6	17.1	24.4	17.2	0.67	1.02	3.45	1.02
Average	21.5667	17.4667	22.15	18.1	19.5167	17.1333	21.0167	17.3667	1.03833	1.08333	3.46667	1.39667									Average	24.6333	17.4667	25.2	18.1	22.7667	17.1333	24.1167	17.3667	1.08667	1.11333	3.15833	1.485
P-value(/anti-miR-Cont)										0.798508		0.000828232									P-value(/anti-miR-Cont)										0.870008		0.00163256
P-value(/Veh)											0.000343253	0.10029									P-value(/Veh)											0.00040372	0.213045

## Sheet: F7
	F7a						F7b
	Proteinuria (mg)						ACR (mg/g)
	WT/Veh	WT/AngII	ko/Veh	ko/AngII			WT/Veh	WT/AngII	ko/Veh	ko/AngII
1	9	150	50	272		1	13	125	31	153
2	22	265	15	210		2	24	79	16	172
3	17.5	235	18	260		3	23	86	23	120
4	11	185	13	186		4	19	98	9	163
5	52	175	29	219		5	28	65	43	86
6	25	186	26	390		6	35	120	11	210
7	23	123	28	180		7	8	95	21	78
8	57	64	65	280		8	27	132	32	270
Average	27.0625	172.875	30.5	249.625		Average	22.125	100	23.25	156.5
P-value(/wt)			0.708428	0.0346466		P-value(/wt)			0.828959	0.0437998
P-value(/veh)		0.000211827		2.26725e-05		P-value(/veh)		1.25416e-05		0.000519007
	F7c						F7d	KW/BW (mg/g)
	Scr (mg/dl)						KW(mg)				BW(g)				KW/BW (mg/g)
	WT/Veh	WT/AngII	ko/Veh	ko/AngII			WT/Veh	WT/AngII	ko/Veh	ko/AngII	WT/Veh	WT/AngII	ko/Veh	ko/AngII	WT/Veh	WT/AngII	ko/Veh	ko/AngII
1	0.365	0.397	0.395	0.367		1	227	242	235	270	29.2	26.4	29.1	24.8	7.77397	9.16667	8.0756	10.8871
2	0.41	0.395	0.342	0.399		2	224	181	224	220	29.6	24.8	29.6	25.6	7.56757	7.29839	7.56757	8.59375
3	0.376	0.324	0.393	0.345		3	224	241	240	250	31.6	24.6	28.6	26.7	7.08861	9.79675	8.39161	9.3633
4	0.421	0.368	0.419	0.369		4	234	218	217	216	28.6	25.4	30.7	27.8	8.18182	8.58268	7.0684	7.76978
5	0.435	0.422	0.413	0.425		5	192	206	211	269	31.5	24.6	32.5	24.5	6.09524	8.37398	6.49231	10.9796
6	0.325	0.398	0.376	0.391		6	194	200	220	286	32.4	26.4	31.9	26.5	5.98765	7.57576	6.89655	10.7925
7	0.391	0.366	0.381	0.381		7	192	193	231	273	32.7	24.5	29.3	25.8	5.87156	7.87755	7.88396	10.5814
8	0.375	0.412	0.402	0.409		8	189	260	187	247	32.6	25.8	29.3	24.5	5.79755	10.0775	6.38225	10.0816
Average	0.38725	0.38525	0.390125	0.38575		Average									6.7955	8.59366	7.34478	9.88112
P-value(/wt)			0.851822	0.972656		P-value(/wt)											0.227057	0.0359925
P-value(/veh)		0.905979		0.731245		P-value(/veh)										0.00283204		0.000272959
	F7e	Tnf protein														F7e	Mcp-1 protein
	WT/Veh		WT/AngII		ko/Veh		ko/AngII		Normalized	Normalized	Normalized	Normalized				WT/Veh		WT/AngII		ko/Veh		ko/AngII		Normalized	Normalized	Normalized	Normalized
	Tnf	GAPDH	Tnf	GAPDH	Tnf	GAPDH	Tnf	GAPDH	WT/Veh	WT/AngII	ko/Veh	ko/AngII				Mcp1	GAPDH	Mcp1	GAPDH	Mcp1	GAPDH	Mcp1	GAPDH	WT/Veh	WT/AngII	ko/Veh	ko/AngII
1	900	2546	2325	2451	885	2450	5546	2455	1.36	3.65	1.39	8.69			1	391	2546	1752	2451	758	2450	2545	2455	0.64	2.98	1.29	4.32
2	625	2431	2545	2536	683	2368	5982	2387	0.99	3.86	1.11	9.64			2	577	2431	1558	2536	556	2368	2268	2387	0.99	2.56	0.98	3.96
3	417	2468	3093	2384	528	2541	6223	2455	0.65	4.99	0.8	9.75			3	811	2468	2202	2384	493	2541	3482	2455	1.37	3.85	0.81	5.91
4	974	2584	2543	2374	864	2309	5539	2495	1.45	4.12	1.44	8.54			4	706	2584	1316	2374	731	2309	2311	2495	1.14	2.31	1.32	3.86
5	548	2453	3178	2455	543	2460	5250	2387	0.86	4.98	0.85	8.46			5	730	2453	2345	2455	501	2460	2509	2387	1.24	3.98	0.85	4.38
6	544	2495	2082	2495	497	2584	6380	2406	0.84	3.21	0.74	10.2			6	389	2495	1203	2495	564	2584	3476	2406	0.65	2.01	0.91	6.02
7	749	2403	2125	2349	730	2442	6266	2586	1.2	3.48	1.15	9.32			7	778	2403	1510	2349	709	2442	3252	2586	1.35	2.68	1.21	5.24
8	503	2389	2838	2348	533	2384	6154	2513	0.81	4.65	0.86	9.42			8	372	2389	1921	2348	446	2384	2949	2513	0.65	3.41	0.78	4.89
Average	657.5	2471.12	2591.12	2424	657.875	2442.25	5917.5	2460.5	1.02	4.1175	1.0425	9.2525			Average	594.25	2471.12	1725.88	2424	594.75	2442.25	2849	2460.5	1.00375	2.9725	1.01875	4.8225
P-value(/wt)											0.874094	3.41859e-10			P-value(/wt)											0.914693	0.000333852
P-value(/veh)										6.41162e-07		3.10486e-11			P-value(/veh)										3.94751e-05		1.70343e-06
	F7f	Fibrosis area (%)														F7f	Col IV staining
	Stained glomerular area (um2)				Total area (um2)				Fibrosis area (%)							stained cells				total cell				average indentisity				Col IV staining
	WT/Veh	WT/AngII	ko/Veh	ko/AngII	WT/Veh	WT/AngII	ko/Veh	ko/AngII	WT/Veh	WT/AngII	ko/Veh	ko/AngII				WT/Veh	WT/AngII	ko/Veh	ko/AngII	WT/Veh	WT/AngII	ko/Veh	ko/AngII	WT/Veh	WT/AngII	ko/Veh	ko/AngII	WT/Veh	WT/AngII	ko/Veh	ko/AngII
1	661	1991	1342	9583	8478	7965	16580	16523	7.79665	24.9969	8.09409	57.9979			1	65	126	61	245	658	645	542	618	3644	11773	3731	11603	3.6	23	4.2	46
2	732	4428	1326	8387	9635	12654	17454	19505	7.5973	34.9929	7.59711	42.9992			2	69	124	53	186	521	623	485	689	3624	7536	5124	12965	4.8	15	5.6	35
3	961	3587	1382	4801	13546	8542	16458	16558	7.09435	41.9925	8.39713	28.995			3	58	158	57	289	514	615	520	548	6292	13234	6842	5309	7.1	34	7.5	28
4	1522	2480	964	8279	18564	9542	13589	14785	8.19866	25.9904	7.09397	55.9959			4	59	213	45	241	562	610	531	625	4286	5441	4956	4927	4.5	19	4.2	19
5	929	3938	879	7470	15243	11254	13524	19658	6.0946	34.992	6.49956	37.9998			5	54	89	45	263	468	589	435	598	5286	14559	6283	6139	6.1	22	6.5	27
6	747	3972	1621	3217	12450	13698	23506	7847	6	28.9969	6.89611	40.9966			6	53	84	68	274	435	549	462	685	4924	22221	3465	9500	6	34	5.1	38
7	404	2931	760	5108	6852	19542	9632	14596	5.89609	14.9985	7.89037	34.9959			7	64	134	58	106	498	624	487	714	4590	7450	3778	19533	5.9	16	4.5	29
8	461	7964	546	3437	7965	18523	8546	6250	5.78782	42.9952	6.38895	54.992			8	62	157	64	165	512	614	526	684	4789	4301	5260	17410	5.8	11	6.4	42
Average	802.125	3911.38	1102.5	6285.25	11591.6	12715	14911.1	14465.2	6.80818	31.2444	7.35716	44.3716			Average	60.5	135.625	56.375	221.125	521	608.625	498.5	645.125	4679.38	10814.4	4929.88	10923.2	5.475	21.75	5.5	33
P-value(/wt)			0.227057	0.0213101			0.227057	0.0213101			0.227057	0.0213101			P-value(/wt)			0.966266	0.0213638			0.966266	0.0213638			0.966266	0.0213638			0.966266	0.0213638
P-value(/veh)		0.000144214		2.45966e-05		0.000144214		2.45966e-05		0.000144214		2.45966e-05			P-value(/veh)		0.000921174		4.34862e-05		0.000921174		4.34862e-05		0.000921174		4.34862e-05		0.000921174		4.34862e-05
	F7g	Col I protein														F7g	Col IV protein
	WT/Veh		WT/AngII		ko/Veh		ko/AngII		Normalized	Normalized	Normalized	Normalized				WT/Veh		WT/AngII		ko/Veh		ko/AngII		Normalized	Normalized	Normalized	Normalized
	Col I	GAPDH	Col I	GAPDH	Col I	GAPDH	Col I	GAPDH	WT/Veh	WT/AngII	ko/Veh	ko/AngII				ColIV	GAPDH	ColIV	GAPDH	ColIV	GAPDH	ColIV	GAPDH	WT/Veh	WT/AngII	ko/Veh	ko/AngII
1	472	2589	1579	2458	501	2506	2497	2548	0.73	2.57	0.8	3.92			1	803	2589	1645	2458	651	2506	2467	2548	1.35	2.91	1.13	4.21
2	587	2348	2125	2569	703	2512	3420	2657	1	3.31	1.12	5.15			2	529	2348	1199	2569	814	2512	3654	2657	0.98	2.03	1.41	5.98
3	780	2458	1385	2615	560	2436	3416	2598	1.27	2.12	0.92	5.26			3	378	2458	1575	2615	425	2436	3782	2598	0.67	2.62	0.76	6.33
4	914	2406	1437	2578	821	2488	2410	2620	1.52	2.23	1.32	3.68			4	802	2406	1571	2578	829	2488	2820	2620	1.45	2.65	1.45	4.68
5	754	2515	1492	2436	745	2465	3648	2583	1.2	2.45	1.21	5.65			5	694	2515	1187	2436	487	2465	2958	2583	1.2	2.12	0.86	4.98
6	534	2486	2248	2541	538	2533	2800	2648	0.86	3.54	0.85	4.23			6	486	2486	1876	2541	553	2533	3441	2648	0.85	3.21	0.95	5.65
7	488	2605	1972	2505	459	2482	2551	2459	0.75	3.15	0.74	4.15			7	443	2605	1238	2505	428	2482	3246	2459	0.74	2.15	0.75	5.74
8	496	2684	1771	2402	520	2477	3207	2506	0.74	2.95	0.84	5.12			8	462	2684	1298	2402	524	2477	3515	2506	0.75	2.35	0.92	6.1
Average	628.125	2511.38	1751.12	2513	605.875	2487.38	2993.62	2577.38	1.00875	2.79	0.975	4.645			Average	574.625	2511.38	1448.62	2513	588.875	2487.38	3235.38	2577.38	0.99875	2.505	1.02875	5.45875
P-value(/wt)											0.796865	6.43537e-05			P-value(/wt)											0.837657	1.02286e-06
P-value(/veh)										4.05024e-06		6.54974e-07			P-value(/veh)										1.76633e-06		9.44413e-08

## Sheet: F8
		F8b	TNFa Protein
		WT		WT		WT		WT		KO		KO		KO		KO		WT	WT	WT	WT	KO	KO	KO	KO
		Veh		Veh		Ang2		Ang2		Veh		Veh		Ang2		Ang2		Veh	Veh	Ang2	Ang2	Veh	Veh	Ang2	Ang2
		DMSO		NF-kB Inhibitor		DMSO		NF-kB Inhibitor		DMSO		NF-kB Inhibitor		DMSO		NF-kB Inhibitor		DMSO	NF-kB Inhibitor	DMSO	NF-kB Inhibitor	DMSO	NF-kB Inhibitor	DMSO	NF-kB Inhibitor
		Tnf	GAPDH	Tnf	GAPDH	Tnf	GAPDH	Tnf	GAPDH	Tnf	GAPDH	Tnf	GAPDH	Tnf	GAPDH	Tnf	GAPDH	Normalized	Normalized	Normalized	Normalized	Normalized	Normalized	Normalized	Normalized
	1	2371	2896	2349	2896	8196	2879	2815	2888	2741	2789	2569	2865	6975	2786	3039	2865	1.05	1.04	3.65	1.25	1.26	1.15	3.21	1.36			2.68
	2	2868	2786	2944	2796	4846	2987	2815	2935	1913	2852	2837	2887	8753	2885	1850	2759	1.32	1.35	2.08	1.23	0.86	1.26	3.89	0.86
	3	2793	2865	2787	2954	4809	2895	2303	3014	2509	2899	1908	2845	11451	2954	2159	2945	1.25	1.21	2.13	0.98	1.11	0.86	4.97	0.94
	4	1927	2874	1847	2786	6418	2877	1827	2789	2303	2786	1674	2862	10073	2962	3257	2880	0.86	0.85	2.86	0.84	1.06	0.75	4.36	1.45
	5	1615	2798	1764	2863	6241	2910	3071	2895	1798	2956	2095	2741	8159	2866	1676	2756	0.74	0.79	2.75	1.36	0.78	0.98	3.65	0.78
	6	2213	2896	2374	2899	5014	2870	2286	2991	2353	2847	2057	2964	8706	2877	2350	2954	0.98	1.05	2.24	0.98	1.06	0.89	3.88	1.02
	Average	2297.83	2852.5	2344.17	2865.67	5920.67	2903	2519.5	2918.67	2269.5	2854.83	2190	2860.67	9019.5	2888.33	2388.5	2859.83	1.03333	1.04833	2.61833	1.10667	1.02167	0.981667	3.99333	1.06833
	P-value(/wt)																					0.921673	0.579365	0.00277796	0.788751
		F8b	Mcp1 Protein
		WT		WT		WT		WT		KO		KO		KO		KO		WT	WT	WT	WT	KO	KO	KO	KO
		Veh		Veh		Ang2		Ang2		Veh		Veh		Ang2		Ang2		Veh	Veh	Ang2	Ang2	Veh	Veh	Ang2	Ang2
		DMSO		NF-kB Inhibitor		DMSO		NF-kB Inhibitor		DMSO		NF-kB Inhibitor		DMSO		NF-kB Inhibitor		DMSO	NF-kB Inhibitor	DMSO	NF-kB Inhibitor	DMSO	NF-kB Inhibitor	DMSO	NF-kB Inhibitor
		Mcp1	GAPDH	Mcp1	GAPDH	Mcp1	GAPDH	Mcp1	GAPDH	Mcp1	GAPDH	Mcp1	GAPDH	Mcp1	GAPDH	Mcp1	GAPDH	Normalized	Normalized	Normalized	Normalized	Normalized	Normalized	Normalized	Normalized
	1	1546	2896	1745	2896	3456	2879	1726	2888	1858	2789	1993	2865	6156	2786	2035	2865	1.09	1.23	2.34	1.22	1.36	1.42	4.51	1.45
	2	1679	2786	1945	2796	4756	2987	2243	2935	1048	2852	1853	2887	10404	2885	1838	2759	1.23	1.42	3.25	1.56	0.75	1.31	7.36	1.36
	3	1867	2865	1244	2954	8142	2895	2170	3014	965	2899	947	2845	7729	2954	1803	2945	1.33	0.86	5.74	1.47	0.68	0.68	5.34	1.25
	4	1225	2874	1283	2786	5934	2877	1762	2789	1979	2786	1107	2862	9042	2962	1382	2880	0.87	0.94	4.21	1.29	1.45	0.79	6.23	0.98
	5	1028	2798	1052	2863	4291	2910	1390	2895	1245	2956	1369	2741	7007	2866	1012	2756	0.75	0.75	3.01	0.98	0.86	1.02	4.99	0.75
	6	1262	2896	1448	2899	4429	2870	1641	2991	1325	2847	1292	2964	7217	2877	1331	2954	0.89	1.02	3.15	1.12	0.95	0.89	5.12	0.92
	Average	1434.5	2852.5	1452.83	2865.67	5168	2903	1822	2918.67	1403.33	2854.83	1426.83	2860.67	7925.83	2888.33	1566.83	2859.83	1.02667	1.03667	3.61667	1.27333	1.00833	1.01833	5.59167	1.11833
	P-value(/wt)																					0.911742	0.909252	0.0125076	0.305229
		F8e	luciferase activity
										Normalized	Normalized	Normalized	Normalized	Normalized	Normalized	Normalized	Normalized
		Veh	Veh	Veh	Veh	AngII	AngII	AngII	AngII	Veh	Veh	Veh	Veh	AngII	AngII	AngII	AngII
		siScr	siScr	siSnrk	siSnrk	siScr	siScr	siSnrk	siSnrk	siScr	siScr	siSnrk	siSnrk	siScr	siScr	siSnrk	siSnrk
		pGL3	pGL3-TNF-α	pGL3	pGL3-TNF-α	pGL3	pGL3-TNF-α	pGL3	pGL3-TNF-α	pGL3	pGL3-TNF-α	pGL3	pGL3-TNF-α	pGL3	pGL3-TNF-α	pGL3	pGL3-TNF-α
	1	16452	17274	15958	16122	20729	75021	19906	124377	1	1.05	0.97	0.98	1.26	4.56	1.21	7.56
	2	22210	20565	12832	22210	14148	88182	14148	156952	1.35	1.25	0.78	1.35	0.86	5.36	0.86	9.54
	3	10693	12997	22210	12339	16122	125857	18590	208117	0.65	0.79	1.35	0.75	0.98	7.65	1.13	12.65
	4	20565	19906	22045	21881	19084	81437	19084	142309	1.25	1.21	1.34	1.33	1.16	4.95	1.16	8.65
	5	12339	11680	11680	11187	13819	104141	14148	185085	0.75	0.71	0.71	0.68	0.84	6.33	0.86	11.25
	Average	16451.8	16484.4	16945	16747.8	16780.4	94927.6	17175.2	163368	1	1.002	1.03	1.018	1.02	5.77	1.044	9.93
	P-value(/Veh)													0.903757	0.000776298	0.931021	0.000505291
		F8f	luciferase activity
										Normalized	Normalized	Normalized	Normalized	Normalized	Normalized	Normalized	Normalized
		Veh	Veh	Veh	Veh	AngII	AngII	AngII	AngII	Veh	Veh	Veh	Veh	AngII	AngII	AngII	AngII
		myc	myc	SNRK	SNRK	myc	myc	SNRK	SNRK	myc	myc	SNRK	SNRK	myc	myc	SNRK	SNRK
		pGL3	pGL3-TNF-α	pGL3	pGL3-TNF-α	pGL3	pGL3-TNF-α	pGL3	pGL3-TNF-α	pGL3	pGL3-TNF-α	pGL3	pGL3-TNF-α	pGL3	pGL3-TNF-α	pGL3	pGL3-TNF-α
	1	18008	18504	15695	14208	19661	106401	20322	53696	1.09	1.12	0.95	0.86	1.19	6.44	1.23	3.25
	2	21643	20652	14208	22139	12887	93844	14208	93349	1.31	1.25	0.86	1.34	0.78	5.68	0.86	5.65
	3	11069	12226	21148	14208	14208	142750	15695	69557	0.67	0.74	1.28	0.86	0.86	8.64	0.95	4.21
	4	19661	17182	19165	17017	19991	99958	19165	71375	1.19	1.04	1.16	1.03	1.21	6.05	1.16	4.32
	5	12391	12226	14043	13382	12391	119123	13878	81783	0.75	0.74	0.85	0.81	0.75	7.21	0.84	4.95
	Average	16554.4	16158	16851.8	16190.8	15827.6	112415	16653.6	73952	1.002	0.978	1.02	0.98	0.958	6.804	1.008	4.476
	P-value(/Veh)													0.790906	0.000268552	0.92066	0.0006356
		F8g	luciferase activity
										Normalized	Normalized	Normalized	Normalized	Normalized	Normalized	Normalized	Normalized
		Veh	Veh	Veh	Veh	AngII	AngII	AngII	AngII	Veh	Veh	Veh	Veh	AngII	AngII	AngII	AngII
		siScr	siScr	siSnrk	siSnrk	siScr	siScr	siSnrk	siSnrk	siScr	siScr	siSnrk	siSnrk	siScr	siScr	siSnrk	siSnrk
		pGL3	pGL3-MCP-1	pGL3	pGL3-MCP-1	pGL3	pGL3-MCP-1	pGL3	pGL3-MCP-1	pGL3	pGL3-MCP-1	pGL3	pGL3-MCP-1	pGL3	pGL3-MCP-1	pGL3	pGL3-MCP-1
	1	15135	12873	13047	13743	12177	81243	11655	133087	0.87	0.74	0.75	0.79	0.7	4.67	0.67	7.65
	2	23311	18440	19136	21572	23485	108035	24703	135696	1.34	1.06	1.1	1.24	1.35	6.21	1.42	7.8
	3	11655	14091	23485	18440	16875	76372	19484	189627	0.67	0.81	1.35	1.06	0.97	4.39	1.12	10.9
	4	10090	21398	16527	23311	21572	98814	21746	214331	0.58	1.23	0.95	1.34	1.24	5.68	1.25	12.32
	5	19484	14787	21398	13569	17049	139349	15483	170490	1.12	0.85	1.23	0.78	0.98	8.01	0.89	9.8
	Average	15935	16317.8	18718.6	18127	18231.6	100763	18614.2	168646	0.916	0.938	1.076	1.042	1.048	5.792	1.07	9.694
	P-value(/Veh)													0.488016	0.00148955	0.972594	0.000572927
		F8h	luciferase activity
										Normalized	Normalized	Normalized	Normalized	Normalized	Normalized	Normalized	Normalized
		Veh	Veh	Veh	Veh	AngII	AngII	AngII	AngII	Veh	Veh	Veh	Veh	AngII	AngII	AngII	AngII
		myc	myc	SNRK	SNRK	myc	myc	SNRK	SNRK	myc	myc	SNRK	SNRK	myc	myc	SNRK	SNRK
		pGL3	pGL3-MCP-1	pGL3	pGL3-MCP-1	pGL3	pGL3-MCP-1	pGL3	pGL3-MCP-1	pGL3	pGL3-MCP-1	pGL3	pGL3-MCP-1	pGL3	pGL3-MCP-1	pGL3	pGL3-MCP-1
	1	12930	18620	15516	16551	22585	81205	17930	39654	0.75	1.08	0.9	0.96	1.31	4.71	1.04	2.3
	2	22068	20861	13620	22585	15861	109652	15344	69998	1.28	1.21	0.79	1.31	0.92	6.36	0.89	4.06
	3	9310	12930	23792	13620	16034	141548	19309	57757	0.54	0.75	1.38	0.79	0.93	8.21	1.12	3.35
	4	19309	12413	11723	11723	21551	118445	12241	48274	1.12	0.72	0.68	0.68	1.25	6.87	0.71	2.8
	5	16551	19309	18275	6034	16896	82756	18275	105170	0.96	1.12	1.06	0.35	0.98	4.8	1.06	6.1
	Average	16033.6	16826.6	16585.2	14102.6	18585.4	106721	16619.8	64170.6	0.93	0.976	0.962	0.818	1.078	6.19	0.964	3.722
	P-value(/Veh)													0.373976	0.00119559	0.989224	0.01031

## Sheet: FS1
	S1a	Urinary miR-103a-3p									S1b					S1c	ACR					S1d	Unary miR-103/ 24h volume																	S1e	Circulating miR-103
	Healthy	Healthy	Healthy	HN	HN	HN	Healthy	HN				ACR (mg/g)	Urinary miR-103a-3p				Diovan (improved)		Diovan				Ct Value(miR-103a-3p)			Ct Value (U6)			Ct(ce-mir-39)			24h volume (ML)			Normalized						Ct Value(miR-103a-3p)			Ct Value (U6)			Ct(ce-mir-39)
	Ct Value(miR-103a-3p)	Ct Value (U6)	Ct(ce-mir-39)	Ct Value(miR-103a-3p)	Ct Value (U6)	Ct(ce-mir-39)	Normalized	Normalized		Healthy	1	19.64	1.65			HN	Before	After	Before	After			HN	Diovan (improved)	Diovan	HN	Diovan (improved)	Diovan	HN	Diovan (improved)	Diovan	HN	Diovan (improved)	Diovan	HN	Diovan (improved)	Diovan				HN	Diovan (improved)	Diovan	HN	Diovan (improved)	Diovan	HN	Diovan (improved)	Diovan
1	23.7	20	18.6	21.6	19.7	18.4	1.65	5.24		Healthy	2	38.78	1.31		1	333	678	457	523	537		1	21.6	21.7	24.9	19.7	19.8	21.4	18.4	17.8	17.6	2086	2980	721	5	3.41	4.65			1	19.7	19.3	20.9	18.2	17.7	19.1	18.4	17.9	18.2
2	22.4	18.5	18.4	23.1	20	18.6	1.31	2.61		Healthy	3	48.6	1.13		2	382	784	567	514	524		2	23.1	23.5	24.3	20	20.7	21.4	18.6	17.3	17.2	1861	1441	883	2.45	2.54	5.84			2	21.9	19.7	20.2	19.1	18	19.2	18.7	18.3	17.9
3	22.7	18.2	18.8	23.5	19.8	18.4	1.13	1.49		Healthy	4	22.03	0.67		3	240	567	518	715	721		3	23.5	23.8	24.6	19.8	21.3	21.9	18.4	18.3	18.3	2039	1865	1139	1.41	3.6	5.12			3	23.1	19.9	20.8	19.7	18.5	19.1	18.7	17.3	18.7
4	23.3	18.8	18	22.2	19.3	18.1	0.67	2.09		Healthy	5	19.67	0.36		4	508	844	589	615	609		4	22.2	21.9	23.9	19.3	19.8	20.8	18.1	18.8	18.6	2241	1923	903	2.33	4.5	4.86			4	22.4	19.8	19.4	19.5	18.6	18.2	18.6	17.6	17.9
5	24.1	18.5	18.3	21.5	19.2	17.6	0.36	2.25		Healthy	6	25	0.73		5	722	457	399	523	541		5	21.5	23	22.7	19.2	20	20.1	17.6	17.8	18.1	3129	1221	1226	2.41	2.7	5.17			5	22.8	21.2	20.2	20.4	19.1	18.7	18.4	18.3	18
6	23	19	17.7	22.7	19.3	17.7	0.73	1.14		Healthy	7	14.49	1.14		6	264	390	258				6	22.7	22.9		19.3	19.8		17.7	18.4		2999	1869		1.22	2.4				6	21.9	20		19.8	17.4		18.6	18.6
7	23	18.9	18.4	23.4	19.6	18	1.14	1.1		Healthy	8	20.69	1.91		7	354	645	398				7	23.4	21.8		19.6	19		18	19		3221	1489		0.86	2.1				7	19.9	20.3		18.7	18.7		18.4	18.4
8	22	18.5	18.6	23.1	19.8	18.3	1.91	1.81		Healthy	9	23.21	1.48		8	328	498	365				8	23.1	24.2		19.8	20.4		18.3	18.3		2295	1025		1.65	2.6				8	22.5	20.7		19.9	18.5		18.6	18
9	22	18.8	17.9	21.1	19.1	18.3	1.48	4.31		Healthy	10	26.87	0.66		9	492						9	21.1			19.1			18.3			2194			4.23					9	21.5			19.2			18.4
10	23.3	18.7	18.1	21.7	18.8	17.9	0.66	1.81		Healthy	11	23.73	0.8		10	493						10	21.7			18.8			17.9			2421			2.05					10	22			19.1			18.4
11	23	18.7	18.2	20.3	19	18	0.8	6.18		Healthy	12	25	0.85		11	293						11	20.3			19			18			2475			6.34					11	19.2			17.6			18.6
12	22.6	18.3	18.2	21.9	20.1	18.3	0.85	5.24		Healthy	13	13.43	0.81		12	339						12	21.9			20.1			18.3			2061			5.32					12	19.3			17.6			18.3
13	24	19.5	18.3	20.8	19.3	17.9	0.81	4.91		Healthy	14	20	0.77		13	741						13	20.8			19.3			17.9			3011			4.67					13	18.4			17.1			18
14	23.3	18.7	18.3	20.2	18.9	18.3	0.77	7.81		Healthy	15	19.61	1		14	636						14	20.2			18.9			18.3			2115			7.65					14	17.2			16.5			17.9
15	23.5	19.1	18.6	20.2	19	17.9	1	5.75		Healthy	16	20.59	0.37		15	1004						15	20.2			19			17.9			2842			5.67					15	18.2			17.5			17.7
16	24.8	19	18.4	21.2	18.3	18	0.37	2.1		Healthy	17	18.31	0.6		16	501						16	21.2			18.3			18			2260			2.34					16	19.6			17.5			18
17	24.1	18.9	18.5	21.4	19.5	18.3	0.6	4.53		Healthy	18	33.93	0.43		17	300						17	21.4			19.5			18.3			2079			4.69					17	20.2			18.4			18.4
18	25.5	19.9	18.5	19.6	19.1	17.7	0.43	8.56		HN	1	333.33	5.24		18	524						18	19.6			19.1			17.7			3179			8.64					18	18.5			17.3			18.4
19				19.2	19.2	17.6		11.44		HN	2	382.35	2.61		19	1164						19	19.2			19.2			17.6			3506			11.2					19	18.4			17.3			18.4
20				21.4	19	17.8		2.5		HN	3	240	1.49		20	513						20	21.4			19			17.8			3146			2.34					20	14.8			12.4			18.4
21				13.6	19	18.3		7.61		HN	4	507.81	2.09		21	608						21	20.3			19			18.3			2114			7.53					21	20.4			18.7			18.4
22				20.6	19.1	18.6		7.9		HN	5	722.03	2.25		22	1164						22	20.6			19.1			18.6			1695			8.14					22	18.9			17.7			18.5
23				22.1	19	18.8		2.95		HN	6	263.89	1.14		23	594						23	22.1			19			18.8			1445			3.11					23	21.5			19.2			18.4
24				21.3	19	18.4		4.1		HN	7	354.41	1.1		24	672						24	21.3			19			18.4			1893			4.18					24	20.4			18.7			18.3
25				20.8	19.2	18.6		7.12		HN	8	327.78	1.81		25	814						25	20.8			19.2			18.6			1808			6.88					25	18.9			17.9			18
26				19.6	18.7	18.4		10.36		HN	9	491.53	4.31		26	1235						26	19.6			18.7			18.4			2042			10.2					26	18.2			17.5			18
27				19.9	18.9	18.6		10.58		HN	10	492.54	1.81		27	1154						27	19.9			18.9			18.6			1760			10.5					27	18			17.7			17.9
28				20.2	19.1	18.4		8.98		HN	11	293.1	6.18		28	1177						28	20.2			19.1			18.4			1879			9.22					28	17.2			16.5			18.2
29				20.3	19	18.4		8.28		HN	12	339.29	5.24		29	1128						29	20.3			19			18.4			1893			8.44					29	17.6			16.5			17.9
30				21.5	18.9	18.3		3.06		HN	13	740.98	4.91		30	575						30	21.5			18.9			18.3			2019			3.14					30	23.2			20.3			18.7
31				21.5	19.7	18		4		HN	14	636.21	7.81		31	654						31	21.5			19.7			18			2914			3.68					31	20.1			18.3			18.6
Average	23.35	18.8889	18.3222	21.0161	19.2129	18.1903	0.926111	5.09065		HN	15	1003.57	5.75									Ave	21.2323	22.85	24.08	19.2129	20.1	21.12	18.1903	18.2125	17.96	2342.65	1726.62	974.4	5.08032	2.98125	5.128			Ave	19.8677	20.1125	20.3	18.1226	18.3125	18.86	18.329	18.05	18.14
P-VALUE								1.67762e-08		HN	16	501.41	2.1									P-VALUE		0.00141443	0.000411334		0.0081292	0.00273699		0.916853	0.415811		0.0248213	2.61611e-08		0.00153071	0.935105					0.567954	0.351973		0.580851	0.0360525		0.121899	0.286793
										HN	17	300	4.53												0.0385847			0.00269545			0.44967			0.00964994			6.6088e-05						0.598191			0.071075			0.685041
										HN	18	523.53	8.56
										HN	19	1164.29	11.44
										HN	20	513.24	2.5
										HN	21	608	7.61
										HN	22	1164.44	7.9
										HN	23	594.03	2.95
										HN	24	671.7	4.1
										HN	25	814.12	7.12
										HN	26	1234.78	10.36
										HN	27	1154.41	10.58
										HN	28	1176.79	8.98
										HN	29	1128.36	8.28
										HN	30	574.63	3.06
										HN	31	654	4
										R value		0.859217
	S1F	ACR					S1G	Unary miR-103/ 24h volume																	S1H	Circulating miR-103
		Monopril (improved)		Monopril				Ct Value(miR-103a-3p)			Ct Value (U6)			Ct(ce-mir-39)			24h volume (ML)			Normalized						Ct Value(miR-103a-3p)			Ct Value (U6)			Ct(ce-mir-39)			Normalized
	HN	Before	After	Before	After			HN	Monopril (improved)	Monopril	HN	Monopril (improved)	Monopril	HN	Monopril (improved)	Monopril	HN	Monopril (improved)	Monopril	HN	Monopril (improved)	Monopril				HN	Monopril (improved)	Monopril	HN	Monopril (improved)	Monopril	HN	Monopril (improved)	Monopril	HN	Monopril (improved)	Monopril
1	333	457	346	648	659		1	21.6	20.8	23.7	19.7	18.7	21.1	18.4	18	18	2086	2416	1203	5	3.69	5.32			1	19.7	21.4	20.3	18.2	19	18.7	18.4	18	18.2	7.3	3.01	5.64
2	382	789	645	547	601		2	23.1	22.7	22.6	20	19.3	20.2	18.6	18.3	17.4	1861	1290	1630	2.45	2.65	4.25			2	21.9	20.9	20.4	19.1	19.7	18.5	18.7	17.9	18	3.66	6.1	4.25
3	240	568	413	615	623		3	23.5	22.8	22.1	19.8	19.9	19.7	18.4	18.3	17.5	2039	2361	1228	1.41	2.15	5.87			3	23.1	21.6	20.5	19.7	19.2	19.3	18.7	17.8	17.9	2.41	2.65	6.57
4	508	635	390	532	559		4	22.2	25.4	22.1	19.3	23.1	19.9	18.1	18.5	17.7	2241	1984	1969	2.33	4.1	4.25			4	22.4	21.8	20.1	19.5	19.3	19.5	18.6	18.6	17.6	3.12	4.2	7.12
5	722	658	524	498	518		5	21.5	24.4	23.2	19.2	21.3	20.4	17.6	18.4	18.6	3129	1092	954	2.41	3.9	5.64			5	22.8	21.2	19.3	20.4	19.2	18.7	18.4	18.4	17.4	3.92	5.4	6.45
6	264	745	568	625	689		6	22.7	24.8	24.5	19.3	22.5	21.4	17.7	18.1	18.4	2999	2334	864	1.22	3.44	5.1			6	21.9	22.7	22.8	19.8	20.2	20.7	18.6	18.4	18.6	5.67	3.45	5.1
7	354			584	611		7	23.4		23.7	19.6		21.4	18		18.1	3221		1570	0.86		4.98			7	19.9		23.1	18.7		20.5	18.4		18.4	9.34		3.45
8	328			577	605		8	23.1		25.4	19.8		23.2	18.3		18.2	2295		1442	1.65		5.65			8	22.5		21.5	19.9		20	18.6		18.5	3.88		7.98
9	492			498	512		9	21.1		24.2	19.1		22.1	18.3		17.8	2194		2502	4.23		3.54			9	21.5		22.4	19.2		21.7	18.4		17.3	4.23		5.68
10	493			615	677		10	21.7		22.2	18.8		19.9	17.9		18.5	2421		1909	2.05		3.98			10	22		23.9	19.1		23.2	18.4		17.5	2.69		6.44
11	293						11	20.3			19			18			2475			6.34					11	19.2			17.6			18.6			7.41
12	339						12	21.9			20.1			18.3			2061			5.32					12	19.3			17.6			18.3			5.87
13	741						13	20.8			19.3			17.9			3011			4.67					13	18.4			17.1			18			6.22
14	636						14	20.2			18.9			18.3			2115			7.65					14	17.2			16.5			17.9			8.88
15	1004						15	20.2			19			17.9			2842			5.67					15	18.2			17.5			17.7			7.56
16	501						16	21.2			18.3			18			2260			2.34					16	19.6			17.5			18			3.32
17	300						17	21.4			19.5			18.3			2079			4.69					17	20.2			18.4			18.4			5.63
18	524						18	19.6			19.1			17.7			3179			8.64					18	18.5			17.3			18.4			9.32
19	1164						19	19.2			19.2			17.6			3506			11.2					19	18.4			17.3			18.4			9.54
20	513						20	21.4			19			17.8			3146			2.34					20	14.8			12.4			18.4			3.68
21	608						21	20.3			19			18.3			2114			7.53					21	20.4			18.7			18.4			6.53
22	1164						22	20.6			19.1			18.6			1695			8.14					22	18.9			17.7			18.5			9.29
23	594						23	22.1			19			18.8			1445			3.11					23	21.5			19.2			18.4			4.31
24	672						24	21.3			19			18.4			1893			4.18					24	20.4			18.7			18.3			5.57
25	814						25	20.8			19.2			18.6			1808			6.88					25	18.9			17.9			18			7.78
26	1235						26	19.6			18.7			18.4			2042			10.2					26	18.2			17.5			18			9.88
27	1154						27	19.9			18.9			18.6			1760			10.5					27	18			17.7			17.9			11.92
28	1177						28	20.2			19.1			18.4			1879			9.22					28	17.2			16.5			18.2			10.2
29	1128						29	20.3			19			18.4			1893			8.44					29	17.6			16.5			17.9			6.91
30	575						30	21.5			18.9			18.3			2019			3.14					30	23.2			20.3			18.7			3.43
31	654						31	21.5			19.7			18			2914			3.68					31	20.1			18.3			18.6			6.34
							Ave	21.2323	23.4833	23.37	19.2129	20.8	20.93	18.1903	18.2667	18.02	2342.65	1912.83	1527.1	5.08032	3.32167	4.858			Ave	19.8677	21.6	21.43	18.1226	19.4333	20.08	18.329	18.1833	17.94	6.31645	4.135	5.868
							P-VALUE		0.0215009	0.00010234		0.0811462	0.000876404		0.440276	0.257641		0.139954	0.000451397		0.00856998	0.713697			P-VALUE		0.000592859	0.0183126		0.000420685	0.00263257		0.340438	0.0320651		0.0101271	0.482408
										0.888561			0.876854			0.127735			0.209155			0.00277927						0.761419			0.227233			0.246189			0.0324264
	S1I	urinary miR-103
	Ct Value(miR-103a-3p)			Ct Value (U6)			Ct(ce-mir-39)			Normalized
	veh	0.2mg ang2	1mg ang2	veh	0.2mg ang2	1mg ang2	veh	0.2mg ang2	1mg ang2	veh	0.2mg ang2	1mg ang2
1	24	23.9	23.5	20	20.1	21.2	19.7	19.1	19	1.45	1.15	3.05
2	24.6	23.3	22.8	20.5	21.3	19.7	19.5	19	20	1.15	3.31	3.08
3	25.6	24.9	23.1	21.6	20	19.4	19.8	19.6	19.6	1.49	0.78	1.75
4	24.9	25.2	24.1	20.7	22.3	20.4	19	19.5	19.5	0.74	2.74	1.45
5	28	23.9	22.6	22.2	20	20.8	18.9	19.8	19.1	0.24	1.76	4.34
6	27.5	23.7	22.1	23.5	20.5	18.9	19.1	19.6	19	0.95	2.47	1.64
7	24.5	22.9	23.1	21.6	20	20.5	19.3	19.5	19.5	2.55	2.55	3.45
8	26.7	23.6	22.3	20.4	20.1	19.7	19.9	19.4	19.6	0.35	1.7	3.5
Average	25.725	23.925	22.95	21.3125	20.5375	20.075	19.4	19.4375	19.4125	1.115	2.0575	2.7825
P-value(/veh)											0.0338231	0.00294208
P-value(/0.2 mg)												0.152724
[truncated: 3 more columns]

## Sheet: FS2
	S2	TNFa Mrna													S2	Mcp1 Mrna
	Veh+AAV-Cont		Veh+AAV-103		AngII+AAV-Cont		AngII+AAV-103		Veh+AAV-Cont	Veh+AAV-103	AngII+AAV-Cont	AngII+AAV-103			Veh+AAV-Cont		Veh+AAV-103		AngII+AAV-Cont		AngII+AAV-103		Veh+AAV-Cont	Veh+AAV-103	AngII+AAV-Cont	AngII+AAV-103
	Ct Value(TNF)	Ct Value (GAPDH)	Ct Value(TNF)	Ct Value (GAPDH)	Ct Value(TNF)	Ct Value (GAPDH)	Ct Value(TNF)	Ct Value (GAPDH)	Normalized	Normalized	Normalized	Normalized			Ct Value(MCP)	Ct Value (GAPDH)	Ct Value(MCP)	Ct Value (GAPDH)	Ct Value(MCP)	Ct Value (GAPDH)	Ct Value(MCP)	Ct Value (GAPDH)	Normalized	Normalized	Normalized	Normalized
1	24.7	17.2	24.8	17.2	22.5	16.9	20.7	16.9	0.54	0.5	1.98	6.98		1	21.3	17.2	21.2	17.2	18.6	16.9	17.4	16.9	0.68	0.71	3.65	8.35
2	26.7	17.4	24.5	16.8	22.5	17.2	20.9	17.2	0.15	0.46	2.35	7.45		2	20.9	17.4	19.7	16.8	18.6	17.2	18	17.2	1	1.56	4.28	6.47
3	23.1	16.5	23.7	17.4	22.4	17.3	20.6	17.3	0.98	1.24	2.84	9.64		3	19.6	16.5	20.5	17.4	18.9	17.3	18	17.3	1.38	1.36	3.85	7.24
4	23.1	16.9	23.6	17.3	23.4	17.6	20.5	16.7	1.25	1.22	1.69	6.85		4	20	16.9	20.6	17.3	19	17.6	17.1	16.7	1.35	1.15	4.24	8.54
5	22.4	15.9	23.7	16.9	21.4	16.7	20.4	16.9	1.02	0.86	3.54	8.54		5	19.5	15.9	20.2	16.9	18.4	16.7	17.7	16.9	0.95	1.14	3.48	6.5
6	23.7	16.5	23.7	17.1	22.1	16.9	21.1	17.6	0.64	0.95	2.59	8.24		6	20.4	16.5	21	17.1	18.5	16.9	18.2	17.6	0.75	0.76	3.79	7.45
Average	23.95	16.7333	24	17.1167	22.3833	17.1	20.7	17.1	0.763333	0.871667	2.49833	7.95		Average	20.2833	16.7333	20.5333	17.1167	18.6667	17.1	17.7333	17.1	1.01833	1.11333	3.88167	7.425
P-value(/veh)											0.00049598	4.61378e-06		P-value(/veh)											1.87514e-08	1.86927e-06
P-value(/AAV-Cont)										0.622436		3.91736e-06		P-value(/AAV-Cont)										0.611168		6.89366e-05
	S2	IL-6 Mrna													S2	IL-18 Mrna
	Veh+AAV-Cont		Veh+AAV-103		AngII+AAV-Cont		AngII+AAV-103		Veh+AAV-Cont	Veh+AAV-103	AngII+AAV-Cont	AngII+AAV-103			Veh+AAV-Cont		Veh+AAV-103		AngII+AAV-Cont		AngII+AAV-103		Veh+AAV-Cont	Veh+AAV-103	AngII+AAV-Cont	AngII+AAV-103
	Ct Value(IL-6 )	Ct Value (GAPDH)	Ct Value(IL-6 )	Ct Value (GAPDH)	Ct Value(IL-6 )	Ct Value (GAPDH)	Ct Value(IL-6 )	Ct Value (GAPDH)	Normalized	Normalized	Normalized	Normalized			Ct Value(IL-18)	Ct Value (GAPDH)	Ct Value(IL-18)	Ct Value (GAPDH)	Ct Value(IL-18)	Ct Value (GAPDH)	Ct Value(IL-18)	Ct Value (GAPDH)	Normalized	Normalized	Normalized	Normalized
1	24.5	16.8	25.2	17.6	24.6	17.6	22.8	17.6	1.53	1.67	2.58	8.6		1	25.1	16.8	25.6	17.6	23.2	17.6	22.7	17.6	0.59	0.76	3.87	5.39
2	26.7	17.5	25.9	17.3	24.3	17.8	22	16.9	0.56	0.82	3.54	9.3		2	24.7	17.5	24.7	17.3	24	17.8	22.1	16.9	1.32	1.09	2.65	4.99
3	25.6	17.3	25.2	17.2	23.1	16.8	22.3	16.8	1.07	1.31	4.15	7.19		3	24.7	17.3	24.2	17.2	23.4	16.8	21.6	16.8	1.09	1.51	2.01	6.98
4	25.4	17.4	25.3	17.4	23.5	17.2	22.5	17.2	1.25	1.35	4.24	8.15		4	24.5	17.4	24.6	17.4	23.4	17.2	22.5	17.2	1.42	1.25	2.62	4.65
5	25.8	17	25.5	16.9	23.3	16.9	22.7	17.5	0.75	0.86	3.83	8.65		5	24.8	17	24.5	16.9	22.5	16.9	22.5	17.5	0.86	0.95	3.91	6.02
6	25.5	16.9	26.2	17.8	24	17	22.2	17.1	0.86	0.94	2.57	9.21		6	24.9	16.9	25.6	17.8	23.7	17	22.3	17.1	0.75	0.86	1.78	4.98
Average	25.5833	17.15	25.55	17.3667	23.8	17.2167	22.4167	17.1833	1.00333	1.15833	3.485	8.51667		Average	24.7833	17.15	24.8667	17.3667	23.3667	17.2167	22.2833	17.1833	1.005	1.07	2.80667	5.50167
P-value(/veh)											0.000141786	1.68014e-07		P-value(/veh)											0.00332965	2.02343e-05
P-value(/AAV-Cont)										0.455689		4.63637e-07		P-value(/AAV-Cont)										0.71817		0.000361408

[truncated: 13 more sheets: FS3, FS4, FS5, FS6, FS8, FS10, FS11, FS12, FS13, FS14, FS16, FS17, TS1]
